# Supplementary material for: Applying AI to Structured Real-World Data for Pharmacovigilance Purposes: Scoping Review
Source: J Med Internet Res. 2024 Dec 30;26:e57824. doi: 10.2196/57824 (PMC11729787; doi:10.2196/57824)
Supplement: Multimedia Appendix 1 [file jmir_v26i1e57824_app1.xlsx]

## Sheet: 1. Criteria
Comment	Industry includes companies conducting industrial research (e.g. IBM research). Academia/Research includes universities and research centers etc. Healthcare includes organizations that provide healthcare services (e.g. hospitals). PV Monitoring includes organizations focusing on PV signal detection and other relevant PV activities (e.g FDA, WHO-UMC etc.).	ADE information collection: refers to processes like gathering data from social media, scientific literature, EHRs etc. ADE detection: refers to processes related with ADE signal identification. ADE assessment: refers to the investigation of a specific signal or the identification of its MoA, or its priotization/importance etc. ADE monitoring: refers to the analysis of an ADE epidimiological evol…	These DS activities of "special interest" have been identified based on the review findings. For example, Vaccines safety is different because it is related with high population percentage and therefore the respective pharmacovigilance approaches might differ. Moreover, Drug interactions engage more than one drugs and therefore their study might prove to be more complex. Therefore, these DS activ…	These data source categories have been identified during the review.	These data sources have been identified during the review.	Knowledge Engineering main aspects have been identified during the review and are partially influenced from "Knowledge management in software engineering: A systematic review of studied concepts, findings and research methods used" (Bjørnson, Dingsøyr) and "Knowledge Management in Software Testing: A Systematic Snowball Literature Review" (Wunk, Garrepalli). Knowledge integration refers to method…												Code Availability: The availability of the code in a repository for extra validation
Analysis Criterion	Author organization types	Drug safety core activities	Drug safety special topics	Data source categories	Data source(s)	Knowledge Engineering core activities	Reference terminologies	Country	Knowledge representation formalism	Author clusters	Artificial Intelligence categories	Non Symbolic AI	Classifictaion	Regression	Clustering	Association Rule Learning	Data Preprocessing type	Code Availability	Explainable AI methods	Data Model	Data Preprocessing
Values	Academia/Research	ADE assessment	Comparative drug analysis	ADE databases	ADME-AP	Knowledge dissemination	AEO	Australia	DAML+OIL	ADEPedia	Non Symbolic AI	Classification	Gaussian Processes	Logistic regression	Gaussian mixture models	Apriori	Dimensionality reduction	Yes	Local I nterpretable Model-Agnostic Explanations ( LIME )	OMOP-CDM	Yes
	Healthcare	ADE detection	Drug interactions	Bibliographic databases	ADE Corpus	Knowledge elicitation	AERO	Belgium	Frame-based ontology	Bio2RDF	Symbolic AI	Regression	K nearest neighbour	Linear Regression	K-means	Eclat	Feature Engineering	No	SHapely Additive exPlanations ( SHAP )	Sentinel	No
	Industry	ADE information collection	MoA identification/analysis	Clinical narratives	ADEpedia	Knowledge extraction	ATC	Canada	OWL	CERTH		Clustering	Linear and Quadratic Discriminant Analysis	Gaussian Processes	K-medoids		Null imputation			PCORnet
	PV Monitoring	ADE monitoring	Personalized drug safety	Clinical Practive Guidelines	ADRMine Corpus	Knowledge integration	BFO	China	RDF	Courtot		Association Rule Learning	Random Forest	K nearest neighbour	DBSCAN		Data cleasing			i2b2
	Government	ADE prevention	Signal detection	Clinical trials	AEOLUS	Knowledge representation	BNF Dictionary	Denmark	Relational	Dalianis		Causal Inference	Decision tree	Linear and Quadratic Discriminant Analysis	Restricted Boltzmann machines					OpenEHR
		ADE reporting	Specific (class of) disease	Drug information databases	AERS-DM	N/A	Canada Drug Adverse Reaction Database (MedEffect)	France	SWRL	DINTO		Causal Discovery	Extra tree	Random Forest	Hierarchical Clustering					Custom
		N/A	Specific (class of) drug(s)	Drug regulation documentation	AFSSAPS Spontaneous Reports		ChEBI	Germany	XML	DisGeNET			Gradient boost	Decision tree	Expectation-Maximization
			Specific adverse effect	ePrescription data	allodocteurs.fr		CHV	Greece	N/A	Dumontier			Ada boost	Extra tree	k-Medians
			Vaccine safety	EHRs	ATC		C-NPU/IUPAC	India		FDA			XGBoost	Gradient boost
			N/A	Genetics and biochemical databases	atoute.org		CNTRO	Ireland		He Group			Support Vector Machine	Ada boost
				HL7 messages	baclofene.com		COSTART	Israel		INSERM			Αrtificial neural network	XGBoost
				Insurance claims	baclofene.fr		CTCAE	Italy		OHDSI			Stochastic Gradient Descent	Support Vector Machine
				Manually annotated corpora	Bio2RDF		DEI	Japan		SemMedDB			LSTM	artificial neural network
				mHealth apps	BioGrid		DIO	Netherlands		N/A			Naive Bayes	Stochastic Gradient Descent
				Patient registries	Canadian Primary Care Sentinel Surveillance Network (CPCSSN)		DOID	Saudi Arabia					Gaussian Naive Bayes	LSTM
				Patient summaries	carenity.com		DrON	Spain					Multinomial Naive Bayes	Linear Regression
				PHRs	CFDA database		DrugBank	Sweden					Averaged One-Dependence Estimators (AODE)	Ordinary Least Squares Regression (OLSR)
				Social media	ChEBI		DTO	Switzerland					Bayesian Belief Network (BBN)	Stepwise Regression
				SPLs	CHEMBL		Entrez Gene	Taiwan					Bayesian Network (BN)	Multivariate Adaptive Regression Splines (MARS)
				SRSs	Chinese textbook of New Pharmacology		FMA	Turkey					Multilayer Perceptrons (MLP)	Locally Estimated Scatterplot Smoothing (LOESS)
				Vaccine data	CIMA		genenames.org	United Kingdom					Random Survival Forest	Ridge Regression
				Dispensing records from pharmacies	ClinicalTrials.gov		GO	United States of America						Least Absolute Shrinkage and Selection Operator (LASSO)
				Administrative Claims data	ClinVar		HGNC database	Korea						Elastic Net
				N/A	community.diabetes.org		HL7 Administrative Gender	Bangladesh						Least-Angle Regression (LARS)
				N/A	comprendrechoisir.com		HPO							Naive Bayes
					Crediblemeds		Human Cypallele Nomenclature Database							Gaussian Naive Bayes
					CPIC		IAO							Multinomial Naive Bayes
					CRIS		ICD-9/ICD-10							Averaged One-Dependence Estimators (AODE)
					CTD		ICTV							Bayesian Belief Network (BBN)
					DailyMed.com		IDO							Bayesian Network (BN)
					DailyStrength		InChI							Multilayer Perceptrons (MLP)
					DART		INO							regularized Cox regression
					dbGaP		LOINC
					DCDB		MedDRA
					DDI Extraction challenge task dataset		MEDIS DRUG
					diabetes.co.uk		MeSH
					diabetesforums.com		NCBI Taxonomy
					DILIrank		NCIt
					DisGeNet		NDF-RT
					docteurlic.com		NEPOMUK Information Element Ontology
					doctissimo.gr		OAE
					Drug Interaction Knowledge Base		OBI
					DrugBank		OBO-RO
					drugs.com		OCMR
					Drugs@FDA		OCVDAE
					Easy Drug Package Leaflets		ODNAE
					EBI RDF Platform		OGI
					entrepatients.net		OGMS
					Entrez Gene		OMH
					ENZYME		OMIM
					EPARS		OMOP Vocabulary
					e-sante.fr		OntoADR
					EU-ADR Reference Set		OntoEIM
					FAERS		OVAE
					famili.gr		PATO
					FDA NDAs		PO
					FDB		PV-SDO
					Flockharts Interaction Table		PubChem
					forum.aft-telethon.gr		Rx-Norm
					forums.futura-sciences.com		SIDER
					GAD		SIO
					Gene database (NCBI)		SIOC
					GeneCards		SKOS
					Gene-GO		SNOMED-CT
					German SmPCs		STITCH
					GO		Swiss-Prot
					GPRCDB		TCMDPO
					Greek SmPCs		TEO
					GWAS Catalog		TTD
					GWAS Central		UBERON
					HAPPI database		UMLS
					hepatites.net		UNII
					Human Protein Reference Database		UniProt
					JoChem		USP
					KEGG		VO
					LHGDN		WHO-ART
					LIDDI		WHO-INN
					LinkedSPL		WordNet
					LiveJournal		N/A
					LTKB
					MedHelp
					MEDI
					Medi-Span Drug Therapy Monitoring System
					MetaADEDB
					MGD
					MMB
					NDF-RT
					NLM Corpus
					notrefamille.com
					NRDB
					OFFSIDES
					OMIM
					OMOP Reference Set
					ONC-HIT High Priority DDIs
					ONC-HIT Non-interruptive DDIs
					onmeda.fr
					OrphaNet
					PAMF dataset
					PDB
					PharmGKB
					PK-Corpus
					Proprietary closed data sources (e.g. specific hospital EHR)
					prospectos.net
					PubChem
					PubMed/Medline
					Reddit
					RGD
					sante.journaldesfemmes.com
					sante-medecine.commentcamarche.net
					SEER-Medicare
					SemMedDB
					seronet.info
					SIDER
					SMILES
					SPL EU SPC
					SPLICER
					Stockholm EPR Corpus
					STRIDE
					SuperCYP
					TSD
					TTD
					Twitter
					Twosides
					UniProt
					UMNSRS
					UK Biobank
					Vademecum
					VAERS
					Vidal
					VigiBase
					vulgaris-medical.com
					Wikipedia
					Check remarks column where more information is provided
					Metropolitan hospital in Queensland, Australia
					MIMIC
					Osteoarthritis Initiative (OAI) dataset
					N/A

## Sheet: 2. Evaluation of papers
No	PubMed/Medline ID	Authors	Title	Journal	Year published	Objective (free-text)	Methods employed (free-text)	Assessment	Interesting results	Type of organizations	Drug safety core activities	Drug safety special topics	Data source categories	Data source(s)	Data Model	Drug	Reaction	Indication	Knowledge Engineering core activities	Reference terminologies	Country	Knowledge representation formalism	Status	Code availability	Artificial Intelligence categories	Non Symbolic AI	Classifictaion	Regression	Clustering	Association Rule Learning	Data Preprocessing type	Explainable AI methods	Exclusion reason	Evaluation metrics of AI models	Data Preprocessing	Clinical use	Source that proves clinical use
1	32349125	Lee CY and Chen YP	Prediction of drug adverse events using deep learning in pharmaceutical discovery.	Briefings in bioinformatics	2021	A review on the application of deep learning approaches in extracting ADRs caused by single drugs and drug–drug combinations.		It's an interesting review for the use of deep learning in ADR/DDI prediction. Notice the challenges at the scientific field in utilizing heterogeneous data sources and innovative deep learning methods.	- Integration of multidimensional drug properties across heterogeneous data sources to detect and predict ADRs induced by DDIs using deep learning approaches; - Identification of the challenges faced in using deep learning and suggestion of several emerging factors that can help to enhance the accuracy and robustness of deep learning models for ADR prediction.	Academia/Research	ADE detection	Drug interactions									England		Not included										Review
2	36541054	Kaas-Hansen BS and Gentile S and Caioli A and Andersen SE	Exploratory pharmacovigilance with machine learning in big patient data: A focused scoping review.	Basic & clinical pharmacology & toxicology	2022	The objective of this review is to identify applications of machine learning and big patient data in exploratory pharmacovigilance.		The review concludes in only 7 papers which is a limited number of papers for a review but it highlight the limited HER data issue in pharmacovigilance	The most prominent machine learning methods were random forests, logistic regressions, and support vector machine. The numbers of patients in most data sets were in the order of thousands; two studies used what can more reasonably be considered big data with >1 000 000 patients records.	Academia/Research	ADE detection		EHRs								England		Not included										Review
3	29714580	Pitts PJ and Le Louet H	Advancing Drug Safety Through Prospective Pharmacovigilance.	Therapeutic innovation & regulatory science	2018	It’s an editorial paper discussing how artificial intelligence could be used in pharmacovigilance.		There are no referennce studies or clear mentioned methodologies on the application of AI in pharmacovigilance.	Predictive pharmacovigilance recognizes the value of understanding the imperfect reporting of real-world clinical use and that the absence of reporting is, in itself, an important postmarketing signal.	Academia/Research											Switzerland		Not included										Opinion paper
4	35579806	Aronson JK	Artificial Intelligence in Pharmacovigilance: An Introduction to Terms, Concepts, Applications, and Limitations.	Drug safety	2022	An introduction of artificial intelligence to pharamcovigilance experts.		The paper gives an overview of AI application in pharmacovigilance without reference specific studies on the field. It just mentions the adoption of AI through the years.	Artificial intelligence (AI) is being increasingly used in healthcare, but most of the work in pharmacovigilance is being carried out by experts in AI and computer sciences, without enough input from experts in pharma- covigilance; more collaboration is desirable. In developing AI as a tool in pharmacovigilance it will be important to take account of the potential harms of the technology as well …	Academia/Research											New Zealand		Not included										Opinion paper
5	27157416	Ho TB and Le L and Thai DT and Taewijit S	Data-driven Approach to Detect and Predict Adverse Drug Reactions.	Current pharmaceutical design	2016	The review helps researchers and pharmacists to have a quick overview on the current status of ADRs detection and prediction.		Refer to both statistial and machine learning methods. It's an old review. The only 2 EHR studies with structured data that are mentioned in the paper are not use AI.		Academia/Research			EHRs								United Arab Emirates		Not included										Review
6	30975395	Arora P and Boyne D and Slater JJ and Gupta A and Brenner DR and Druzdzel MJ	Bayesian Networks for Risk Prediction Using Real-World Data: A Tool for Precision Medicine.	Value in health : the journal of the International Society for Pharmacoeconomics and Outcomes Research	2019	An introduction to a knowledge repre- sentation and machine-learning tool for risk estimation in medical science known as Bayesian networks (BNs)	Bayesian networks (BNs)	Paper does not mention adverse drug reactions or pharmacovigilance.	Bayesian networks represent a powerful and flexible tool for the analysis of health economics and outcomes research data in the era of precision medicine.	Industry;_x000D_ Academia/Research											United States		Not included										No ADR
7	35758373	Kim HR and Sung M and Park JA and Jeong K and Kim HH and Lee S and Park YR	Analyzing adverse drug reaction using statistical and machine learning methods: A systematic review.	Medicine	2022	This systematic review aimed to examine the analytical tools by considering original articles that utilized statistical and machine learning methods for detecting ADRs		20 studies on machine learning in ICSR and EHR data	In our study, RF was most frequently used in ADR signal detection, followed by SVM and gradient-boosted trees. Furthermore, the risk of bias evaluation showed that while the statistical component was generally high, the machine learning component was generally low. Until 2016 and 2017, statistical methods accounted for a higher proportion of studies than machine learning methods. In 2018, however…	Industry;_x000D_ Academia/Research											United States		Not included										Review
8	34791058	Shtar G and Rokach L and Shapira B and Kohn E and Berkovitch M and Berlin M	Explainable multimodal machine learning model for classifying pregnancy drug safety.	Bioinformatics (Oxford, England)	2021	This article proposes an explainable machine learning model for classifying pregnancy drug safety based on multimodal data and suggests an orthogonal ensemble for modeling multimodal data.	Authors used text mining approaches to preprocess text from DrugBank. Data are labeled from expert.	Authors test different drug modalities to achieve the best classification performance.	Results suggest that the safety classification of drugs used during pregnancy could benefit from combining different structured drug modalities	Academia/Research	ADE assessment	Specific (class of) disease ;_x000D_ Specific (class of) drug(s)	Drug information databases	DrugBank				Pregnancy, Lactation		ATC;_x000D_ DrugBank	Israel		Not included	Yes	Non Symbolic AI	Classification	Extra tree;_x000D_ K nearest neighbour ;_x000D_ Random Forest;_x000D_ Naive Bayes	Logistic regression					No RWD
9	33807714	Anastopoulos IN and Herczeg CK and Davis KN and Dixit AC	Multi-Drug Featurization and Deep Learning Improve Patient-Specific Predictions of Adverse Events.	International journal of environmental research and public health	2021	In this study, ai models are built that integrate patient specific demographic, clinical, and genetic features (when available) with drug structure to predict adverse drug reactions.	Pubchempy (an open source Github repository) was used to convert drug names or active ingredient to isomeric SMILES representation. Simple text filtering for case and punctuation was performed on the drug name input.			Academia/Research	ADE detection	Personalized drug safety	Drug information databases;_x000D_ EHRs;_x000D_ SRSs	FAERS;_x000D_ UK Biobank;_x000D_ SMILES						PubChem;_x000D_ ICD-9/ICD-10	United States of America		Included	No	Non Symbolic AI	Classification	Αrtificial neural network	Logistic regression;_x000D_ Linear Regression			Feature Engineering			AUC; R square	Yes	No
10	36004803	Whitaker B and Pizarro J and Deady M and Williams A and Ezzeldin H and Belov A and Kanderian S and Billings D and Cook K and Hettinger AZ and Anderson S	Detection of allergic transfusion-related adverse events from electronic medical records.	Transfusion	2022	This paper describes an approach to leveraging a flexible ML framework to create NLP algorithms that detect transfusion-related allergic reactions (ARs), which are among the most commonly reported transfusion reac- tions.				Industry;_x000D_ Academia/Research											United States		Not included										NLP
11	35817885	Brankovic A and Hassanzadeh H and Good N and Mann K and Khanna S and Abdel-Hafez A and Cook D	Explainable machine learning for real-time deterioration alert prediction to guide pre-emptive treatment.	Scientific reports	2022	This paper presents a machine learning‑driven tool developed using real‑time EMR data for identifying patients at high risk of reaching critical conditions that may demand immediate interventions.	Explainable real-time machine learning (ML) algorithm denoted as the Encounter-based Forest-like (EF) ensemble model for Predicting the Risk of Deterioration (PRoD) of a patient within a ward setting.	Models were limited to four vital signs (SPO2, HR, BP and RR)	This tool provides a pre‑emptive solution that can help busy clinicians to prioritize their efforts while evaluating the individual patient risk of deterioration. The tool also provides visualized explanation of the main contributing factors to its decisions, which can guide the choice of intervention.	Industry;_x000D_ Academia/Research;_x000D_ Healthcare;_x000D_ Government	ADE monitoring	Personalized drug safety	EHRs	Metropolitan hospital in Queensland, Australia	Custom						Australia		Not included	No	Non Symbolic AI	Classification	Decision tree;_x000D_ Random Forest;_x000D_ XGBoost	Logistic regression					No ADR
12	34715520	Ward IR and Wang L and Lu J and Bennamoun M and Dwivedi G and Sanfilippo FM	Explainable artificial intelligence for pharmacovigilance: What features are important when predicting adverse outcomes?	Computer methods and programs in biomedicine	2021	In this study, XAI models that take an individual’s health information (e.g. their drug history and comorbidities) as inputs, and predict the probability that the individual will have an Acute Coronary Syndrome (ACS) adverse outcome by quantifing the contribution that specific drugs	Individuals aged over 65 who were supplied Musculo-skeletal system (anatomical therapeutic chemical (ATC) class M) or Cardio- vascular system (ATC class C) drugs between 1993 and 2009 were identified, and their drug histories, comorbidities, and other key features were extracted from linked Western Australian datasets. Multiple ML models were trained to predict if these individuals would have an …			Academia/Research	ADE prevention	Specific (class of) drug(s)	EHRs	Proprietary closed data sources (e.g. specific hospital EHR)	Custom	Musculo-skeletal system (anatomical therapeutic chemical (ATC) class M), Cardio- vascular system (ATC class C) drugs	Acute Coronary Syndrome (ACS)			ATC;_x000D_ ICD-9/ICD-10	Australia		Included	No	Non Symbolic AI	Classification	Random Forest;_x000D_ Extra tree;_x000D_ XGBoost;_x000D_ Decision tree				Data cleasing	Local I nterpretable Model-Agnostic Explanations ( LIME );_x000D_ SHapely Additive exPlanations ( SHAP )		AUC; Accuracy; Macro-avg. Precision; Macro-avg. Recall	Yes	No
13	33283213	Zhang W and Peissig P and Kuang Z and Page D	Adverse Drug Reaction Discovery from Electronic Health Records with Deep Neural Networks.	Proceedings of the ACM Conference on Health, Inference, and Learning	2020	This study introduces a neural self-controlled case series (NSCCS) ), a deep learning framework for ADR discovery from EHRs.	This study transforms EHR data to timestamp observations where every timestamp acompined with an outcome that could lead to an ADR. So, authors convert ADE detection to a time series problem and they solved it with a neural self-controlled case series (NSCCS) model.	For the evaluation of the model are used negative and positive cases proposed from OMOP.	NSCCS achieves a maximum AUC of 0.83 and a median ofAUC of 0.73, improved from 0.77 and 0.70, respectively, as opposed to the maximum AUC of 0.81 and median AUC of 0.65 achieved by BR, which suggests that NSCCS can benefit from incorporating the time-varying individual baselines on ADR discovery.	Academia/Research	ADE detection;_x000D_ ADE monitoring	Signal detection	EHRs	Proprietary closed data sources (e.g. specific hospital EHR)	OMOP-CDM						United States		Included	No	Non Symbolic AI	Classification	Αrtificial neural network				Feature Engineering			AUC	Yes	No
14	34402232	Kim Y and Jang JH and Park N and Jeong NY and Lim E and Kim S and Choi NK and Yoon D	Machine Learning Approach for Active Vaccine Safety Monitoring.	Journal of Korean medical science	2021	The purpose of this study is to suggest a machine learning-based approach using feature importance for monitoring vaccine adverse events.	For this study is used two databases, one from the Korea Disease Control and Prevention Agency, which contains flu vaccination records for the elderly, and another from the National Health Insurance Service, which contains the claim data of vaccinated people.	The extracted prescription and vaccination records were used as the input values, and the targeted outcome was a HOI (i.e., whether the extracted information was from the risk or control window). The		Academia/Research;_x000D_ Healthcare	ADE assessment	Specific adverse effect;_x000D_ Vaccine safety	ADE databases;_x000D_ Vaccine data;_x000D_ Administrative Claims data;_x000D_ Patient registries	SIDER;_x000D_ Proprietary closed data sources (e.g. specific hospital EHR)	Custom	H1N1 vaccination	Agranulocytosis;_x000D_ Anaphylaxis	Vaccine		ATC;_x000D_ SIDER	Korea		Included	No	Non Symbolic AI	Classification	Random Forest					Local I nterpretable Model-Agnostic Explanations ( LIME )		AUC; Accuracy; Macro-avg. Precision; Macro-avg. Recall; F1-score; Precision; Recall	No	No
15	30420290	Streefland MB	Why Are We Still Creating Individual Case Safety Reports?	Clinical therapeutics	2018	This commentary aims to stimulate critical thinking around the current standards that rule drug safety monitoring and reporting.			This means the pharmacovigilance system would need to monitor on an ongoing basis all available data on the use of the product in real life, with a system that constantly looks for new associations and patterns, is able to recognize normal disease pattern from unusual new effects associated with drug use, and deduct if such association is linked to specific circumstances in the patient (eg, age, …	Academia/Research							Agranulocytosis				United States		Not included										Opinion paper
16	30851046	Morel M and Bacry E and Gaïffas S and Guilloux A and Leroy F	ConvSCCS: convolutional self-controlled case series model for lagged adverse event detection.	Biostatistics (Oxford, England)	2020	This study provides an important extension to the usage of SCCS models, allowing to study multiple exposures at the same time, while requiring much less attention to the definition oftime-at-risk periods.			An important advantage of ConvSCCS is its ability to consider exposures to multiple drugs simultaneously in the model. ConvSCCS is, therefore, a flexible tool which could be used for futureADR screening based on LODs.	Academia/Research;_x000D_ Government	ADE detection	N/A	EHRs	Proprietary closed data sources (e.g. specific hospital EHR)	Custom	Glucose-lowering drugs	Bladder cancer-related events	Diabetes		ICD-9/ICD-10	France		Included	Yes	Non Symbolic AI	Classification	Αrtificial neural network							Mean absolute error (MAE)	No	Yes	https://hal.science/hal-03438806/document
17	24235108	Lian Duan L and Khoshneshin M and Street WN and Liu M	Adverse drug effect detection.	IEEE journal of biomedical and health informatics	2013					Academia/Research;_x000D_ Healthcare											United States		Not included										No AI
18	33619894	Zou B and Mi X and Tighe PJ and Koch GG and Zou F	On kernel machine learning for propensity score estimation under complex confounding structures.	Pharmaceutical statistics	2021	Propose a kernel-based machine learning method for flexibly and robustly propensity score (PS) modeling to obtain valid PS estimation from obser- vational data with complex confounding structures.				Academia/Research	ADE monitoring;_x000D_ ADE detection	N/A	EHRs	Proprietary closed data sources (e.g. specific hospital EHR)	Custom	Anesthetic procedures	Postoperative pain	Surgery			United States of America		Included	No	Non Symbolic AI	Classification	Random Forest							P-value	No	Yes	https://onlinelibrary.wiley.com/doi/full/10.1002/bimj.202200099
19	34457127	Chakraborty P and Codella J and Madan P and Li Y and Huang H and Park Y and Yan C and Zhang Z and Gao C and Nyemba S and Min X and Basak S and Ghalwash M and Shahn Z and Suryanarayanan P and Buleje I and Harrer S and Miller S and Rajmane A and Walsh C and Wanderer J and Reed GY and Ng K and Sow D and Malin BA	Blending Knowledge in Deep Recurrent Networks for Adverse Event Prediction at Hospital Discharge.	AMIA Joint Summits on Translational Science proceedings. AMIA Joint Summits on Translational Science	2021	Introducaction of a learning architecture that fuses a representation of patient data computed by a self-attention based recurrent neural network, with clinically relevant features				Academia/Research	ADE detection		EHRs								United States		Not included	No	Non Symbolic AI	Classification	Αrtificial neural network						No ADR
20	30266231	Segura-Bedmar I and Colón-Ruíz C and Tejedor-Alonso MÁ and Moro-Moro M	Predicting of anaphylaxis in big data EMR by exploring machine learning approaches.	Journal of biomedical informatics	2018		NLP			Industry;_x000D_ Academia/Research											United States		Not included										NLP
21	30463545	Liu L and Yu Y and Fei Z and Li M and Wu FX and Li HD and Pan Y and Wang J	An interpretable boosting model to predict side effects of analgesics for osteoarthritis.	BMC systems biology	2018	XGBoost model is used as a classifier, which is a supervised machine learning method and can predict side effects of analgesics for OA patients and identify high-risk features (RFs) of cardiovascular diseases caused by analgesics. The	Feuture importance approach for the interpretability of the XGBoost model.			Academia/Research	ADE detection	Specific (class of) drug(s)	EHRs	Osteoarthritis Initiative (OAI) dataset	Custom	Analgesics		Osteoarthritis			China;_x000D_ United States of America;_x000D_ Canada		Included	No	Non Symbolic AI	Classification	XGBoost							Precision; Recall; Error rate; AUC; ROC	No	Yes	https://www.ncbi.nlm.nih.gov/pmc/articles/PMC8798125/
22	30649736	Wunnava S and Qin X and Kakar T and Sen C and Rundensteiner EA and Kong X	Adverse Drug Event Detection from Electronic Health Records Using Hierarchical Recurrent Neural Networks with Dual-Level Embedding.	Drug safety	2019		NLP			Academia/Research											New Zealand		Not included										NLP
23	35612021	Sabatier P and Feydy J and Jannot AS	Accelerating High-Dimensional Temporal Modelling Using Graphics Processing Units for Pharmacovigilance Signal Detection on Real-Life Data.	Studies in health technology and informatics	2022		Statistical Analysis			Academia/Research											Netherlands		Not included										No AI
24	26446143	Banda JM and Callahan A and Winnenburg R and Strasberg HR and Cami A and Reis BY and Vilar S and Hripcsak G and Dumontier M and Shah NH	Feasibility of Prioritizing Drug-Drug-Event Associations Found in Electronic Health Records.	Drug safety	2016		No artificial intelligence			Academia/Research;_x000D_ Healthcare											New Zealand		Not included										No AI
25	36313772	Zhu X and Hu J and Xiao T and Huang S and Shang D and Wen Y	Integrating machine learning with electronic health record data to facilitate detection of prolactin level and pharmacovigilance signals in olanzapine-treated patients.	Frontiers in endocrinology	2022	The objectives of this study are to i) develop an XGBoost model for the detection of PRL levels in OLZ-treated patients, and ii) identify multiple factors, particularly co-administered drugs, that may cause hypo- or hyperprolactinemia during OLZ treatment by using an interpretable ML method–the SHapley Additive exPlanations (SHAP) analysis.				Academia/Research;_x000D_ Healthcare	ADE prevention	Specific adverse effect	Clinical Practive Guidelines	Proprietary closed data sources (e.g. specific hospital EHR)	Custom	Olanzapine	Prolactin level	Schizophrenia			China		Included	No	Non Symbolic AI	Regression		XGBoost			Data cleasing;_x000D_ Null imputation;_x000D_ Feature Engineering	SHapely Additive exPlanations ( SHAP )		Mean absolute error (MAE); Mean squared error (MSE); Root-mean-squared error (RMSE); Mean relative error (MRE)	Yes	No
26	36458283	Kidwai-Khan F and Rentsch CT and Pulk R and Alcorn C and Brandt CA and Justice AC	Pharmacogenomics driven decision support prototype with machine learning: A framework for improving patient care.	Frontiers in big data	2022	The goal was to assess if an integrated data framework combining EHR data with relevant elements of genetic data and decision support based on predictive modeling improve prediction of PAE.			Adding genetic variable (presence/absence of gene contraindicating with person’s medication) into the model improved prediction of PAE.	Academia/Research;_x000D_ Government	ADE prevention	Personalized drug safety	EHRs;_x000D_ Genetics and biochemical databases	Proprietary closed data sources (e.g. specific hospital EHR); CPIC	Custom			HIV			United States of America;_x000D_ United Kingdom		Included	No	Non Symbolic AI	Classification	XGBoost;_x000D_ Support Vector Machine;_x000D_ Decision tree;_x000D_ Random Forest;_x000D_ K nearest neighbour				Data cleasing	SHapely Additive exPlanations ( SHAP )		AUC; F1-score; ROC; Precision; Recall	Yes	No
27	36574245	Sharma V and Kulkarni V and Jess E and Gilani F and Eurich D and Simpson SH and Voaklander D and Semenchuk M and London C and Samanani S	Development and Validation of a Machine Learning Model to Estimate Risk of Adverse Outcomes Within 30 Days of Opioid Dispensation.	JAMA network open	2022	To develop a machine learning model for deployment that can estimate the risk of adverse outcomes within 30 days of an opioid dispensation as a potential component of prescription drug monitoring programs using access to real-world data.				Academia/Research;_x000D_ Industry	ADE detection	Signal detection	Dispensing records from pharmacies;_x000D_ EHRs	Proprietary closed data sources (e.g. specific hospital EHR)	Custom	Opioid				ATC;_x000D_ ICD-9/ICD-10	Canada		Included	No	Non Symbolic AI	Classification	XGBoost							AUC; ROC; Negative predictive value (NPV); Positive predictive values (PPV); Precision; Recall	No	No
28	25829948	Jiang G and Liu H and Solbrig HR and Chute CG	Mining severe drug-drug interaction adverse events using Semantic Web technologies: a case study.	BioData mining	2015	The objective of the study is to develop and evaluate a Semantic Web-based ap- proach for mining severe DDI-induced ADEs.	The standardization of ADE datasets is essential for enabling interoperability and comparability among het- erogeneous data sources. A normalized AERS dataset is used in which the drug names are normalized using standard drug ontologies RxNorm and NDF-RT and the ADEs are normalized using MedDRA, whereas the datasets from SIDER and PharmGKB used STITCH compound IDs to code drug names and used UMLS…			Industry	ADE detection	Drug interactions;_x000D_ Specific (class of) drug(s)	SRSs; EHRs; Drug information databases; Genetics and biochemical databases.	FAERS; SIDER; PharmGKB; Proprietary closed data sources (e.g. specific hospital EHR); ADEPedia	Custom	Warfarin;_x000D_ Clopidogrel;_x000D_ Simvastatin		Cardiovascular drugs	Knowledge integration	SIDER;_x000D_ PubChem;_x000D_ CTCAE;_x000D_ MedDRA;_x000D_ Rx-Norm	United States of America	OWL	Not included	No	Symbolic AI								No AI		No	No
29	35985620	Nigo M and Tran HTN and Xie Z and Feng H and Mao B and Rasmy L and Miao H and Zhi D	PK-RNN-V E: A deep learning model approach to vancomycin therapeutic drug monitoring using electronic health record data.	Journal of biomedical informatics	2022	The aim of this study is to develop a novel PK approach with RNN-based methods for vancomycin (PK-RNN-V) with EHR data to achieve more accurate and individualized predictions for vancomycin serum concentration in hospitalized patients.	No ADE detection			Academia/Research											United States		Not included										No ADR
30	34861529	On J and Park HA and Yoo S	Development of a prediction models for chemotherapy-induced adverse drug reactions: A retrospective observational study using electronic health records.	European journal of oncology nursing : the official journal of European Oncology Nursing Society	2022	This study aimed to predict eight chemotherapy-induced ADRs based on electronic health records (EHR) data using machine-learning algorithms			The prediction models developed in this study can be used to predict and manage chemotherapy-induced ADRs in the clinical settings. For example, when a cancer patient visits a hospital for chemotherapy, the prediction models use the patient’s data such as age, sex, cancer type, chemotherapy type, ADRs history, comorbidities from EHR and automatically compute the risk of eight ADRs. The predictive…	Academia/Research	ADE detection	Specific (class of) drug(s)	EHRs	Proprietary closed data sources (e.g. specific hospital EHR)	Custom	FOLFOX;_x000D_ FOLFIRI;_x000D_ Paclitaxel;_x000D_ GP	Nausea-Vomiting;_x000D_ Fatigue-Anorexia;_x000D_ Diarrhea;_x000D_ Peripheral neuropathy;_x000D_ Hypersensitivity;_x000D_ Stomatitis;_x000D_ Hand-foot syndrome;_x000D_ Constipation	Colorectal cancer, Gastric cancer, Breast cancer, Hepatobiliary and pancreatic cancer, Lung cancer, Urinary tract cancer, Colorectal and Gastric cancer, Colorectal and Hepatobiliary pancreatic cancer, Gastric and Breast cancer		CTCAE;_x000D_ ICD-9/ICD-10	Korea		Included	No	Non Symbolic AI	Classification	Decision tree;_x000D_ Αrtificial neural network	Logistic regression			Null imputation			AUC; Accuracy; ROC	Yes	No
31	36218170	Coste A and Wong A and Bokern M and Bate A and Douglas IJ	Methods for drug safety signal detection using routinely collected observational electronic health care data: A systematic review.	Pharmacoepidemiology and drug safety	2023					Industry;_x000D_ Academia/Research;_x000D_ Healthcare								Gastric cancer Breast cancer			England		Not included										Review
32	30762164	Pham M and Cheng F and Ramachandran K	A Comparison Study of Algorithms to Detect Drug-Adverse Event Associations: Frequentist, Bayesian, and Machine-Learning Approaches.	Drug safety	2019	The objective of our work was to compare the accuracy of both common and innovative methods of data mining for pharmacovigilance purposes.				Academia/Research	N/A		SRSs	FAERS				Hepatobiliary and pancreatic cancer Lung cancer			New Zealand		Not included		Non Symbolic AI	Classification							No RWD
33	33953393	Tomašev N and Harris N and Baur S and Mottram A and Glorot X and Rae JW and Zielinski M and Askham H and Saraiva A and Magliulo V and Meyer C and Ravuri S and Protsyuk I and Connell A and Hughes CO and Karthikesalingam A and Cornebise J and Montgomery H and Rees G and Laing C and Baker CR and Osborne TF and Reeves R and Hassabis D and King D and Suleyman M and Back T and Nielson C and Seneviratne…	Use of deep learning to develop continuous-risk models for adverse event prediction from electronic health records.	Nature protocols	2021	Protocol for using deep learning for ADE prediction.				Academia/Research;_x000D_ Healthcare	ADE prevention	Specific (class of) disease	EHRs					Urinary tract cancer Colorectal and Gastric cancer			England		Not included		Non Symbolic AI	Classification	Αrtificial neural network						No ADR
34	29760661	Pacaci A and Gonul S and Sinaci AA and Yuksel M and Laleci Erturkmen GB	A Semantic Transformation Methodology for the Secondary Use of Observational Healthcare Data in Postmarketing Safety Studies.	Frontiers in pharmacology	2018	The aim of this study is to develop a modular but coordinated transformation approach in order to separate semantic and technical steps of transformation processes, which do not have a strict separation in traditional ETL approaches.	Semantic transformation approach composed of three steps: (1) transformation of source datasets to Resource Description Framework (RDF) format, (2) application of semantic conversion rules to get the data as instances of ontological model of the target CDM, and (3) population of repositories, which comply with the specifications of the CDM, by processing the RDF instances from step 2.			Academia/Research;_x000D_ Industry	ADE information collection	N/A	EHRs	Proprietary closed data sources (e.g. specific hospital EHR)	OMOP-CDM				Knowledge representation	HL7 Administrative Gender;_x000D_ ICD-9/ICD-10;_x000D_ MedDRA;_x000D_ OMOP Vocabulary	Turkey;_x000D_ Canada	RDF	Not included	No	Symbolic AI								No RWD		No	No
35	32848772	Mo X and Chen X and Ieong C and Zhang S and Li H and Li J and Lin G and Sun G and He F and He Y and Xie Y and Zeng P and Chen Y and Liang H and Zeng H	Early Prediction of Clinical Response to Etanercept Treatment in Juvenile Idiopathic Arthritis Using Machine Learning.	Frontiers in pharmacology	2020	This study aimed to generate and validate prediction models of etanercept efficacy in patients with juvenile idiopathic arthritis (JIA) before administration using machine learning algorithms based on electronic medical record (EMR).	No ADE prediction			Academia/Research								Gastric and Breast cancer			Switzerland		Not included										No ADR
36	30598065	Zheng Y and Peng H and Zhang X and Zhao Z and Yin J and Li J	Predicting adverse drug reactions of combined medication from heterogeneous pharmacologic databases.	BMC bioinformatics	2018	This paper proposes a method called HCNS-ADR to predict adverse drug reactions of combined med- ication using credible negative samples selected from pharmacologic databases.	(i) Represent drugs as multi-dimensional vectors according to their heterogeneous features, which makes it possible to employ advanced machine learning meth- ods for predictions; (ii) Design a scoring method on a drug-disease-gene tripartite network to prioritize interacting drugs, paving a way to select credible neg- ative samples for DDAA prediction; (iii) Learn a high-performance machine learn…	No RWE		Academia/Research											England		Not included										No RWD
37	23161894	Liu M and McPeek Hinz ER and Matheny ME and Denny JC and Schildcrout JS and Miller RA and Xu H	Comparative analysis of pharmacovigilance methods in the detection of adverse drug reactions using electronic medical records.	Journal of the American Medical Informatics Association : JAMIA	2013	This study examines the use of retrospective medication orders and inpatient laboratory results documented in the EMR to identify ADRs.	Statistical Analysis, no AI			Industry;_x000D_ Academia/Research;_x000D_ PV Monitoring											England		Not included										No AI
38	34228716	Datta A and Flynn NR and Barnette DA and Woeltje KF and Miller GP and Swamidass SJ	Machine learning liver-injuring drug interactions with non-steroidal anti-inflammatory drugs (NSAIDs) from a retrospective electronic health record (EHR) cohort.	PLoS computational biology	2021	This study aims to invastigate the independent risk of each drug andand the additional risk when co-prescribed with the candidate drug.				Academia/Research;_x000D_ Healthcare	ADE detection	Drug interactions;_x000D_ Specific adverse effect	EHRs;SRSs	Twosides;_x000D_ Proprietary closed data sources (e.g. specific hospital EHR)		Nonsteroidal anti-inflammatory drugs (NSAIDs)	Drug-induced liver injury (DILI)			ICD-9/ICD-10	United States of America		Included	No	Non Symbolic AI	Regression		Logistic regression						AUC; ROC; Precision; Recall	No	No
39	30630486	Bagattini F and Karlsson I and Rebane J and Papapetrou P	A classification framework for exploiting sparse multi-variate temporal features with application to adverse drug event detection in medical records.	BMC medical informatics and decision making	2019	This reasearch paper studies whether sparse and unevenly sampled feature variables from EHRs can serve as strong predictors of an ADE.				Academia/Research	ADE detection	Signal detection	EHRs	Proprietary closed data sources (e.g. specific hospital EHR)			Aplastic anaemia;_x000D_ Adrenocortical insufficiency;_x000D_ Polyneuropathy;_x000D_ Hypotension;_x000D_ Generalized skin eruption;_x000D_ Localized skin eruption;_x000D_ Osteoporosis;_x000D_ Damage to fetus by drugs;_x000D_ Anaphylactic shock;_x000D_ Angioneurotic oedema;_x000D_ Allergy;_x000D_ Vascular complications;_x000D_ Infusion complications;_x000D_ Unspecified adverse effect			ICD-9/ICD-10	Sweden		Included	Yes	Non Symbolic AI	Classification	Random Forest				Feature Engineering			Non AI evaluation metrics	Yes	No
40	33712852	Gibson TB and Nguyen MD and Burrell T and Yoon F and Wong J and Dharmarajan S and Ouellet-Hellstrom R and Hua W and Ma Y and Baro E and Bloemers S and Pack C and Kennedy A and Toh S and Ball R	Electronic phenotyping of health outcomes of interest using a linked claims-electronic health record database: Findings from a machine learning pilot project.	Journal of the American Medical Informatics Association : JAMIA	2021	This project aimed to apply machine learning classification techniques to demonstrate the feasibility of developing a claims-based algorithm to predict an HOI in structured electronic health record (EHR) data.				Academia/Research;Regulatory organizations;Industry	ADE detection	Specific adverse effect	EHRs;Insurance claims	Proprietary closed data sources (e.g. specific hospital EHR)	Sentinel		Rhabdomyolysis			LOINC;_x000D_ ICD-9/ICD-10	United States of America		Included	No	Non Symbolic AI	Classification	Random Forest;_x000D_ Support Vector Machine;_x000D_ Αrtificial neural network				Feature Engineering			AUC; ROC; Positive predictive value (PPV); Sensitivity; Specifisity	Yes	No
41	30462745	Jeong E and Park N and Choi Y and Park RW and Yoon D	Machine learning model combining features from algorithms with different analytical methodologies to detect laboratory-event-related adverse drug reaction signals.	PloS one	2018	This study aims to develop a more accurate ADR signal detection algorithm for post-mar- ket surveillance using EHR data by integrating the results ofexisting ADR detection algorithms using ML models.	Considered the drug–laboratory event pairs recorded in ADR databases as positives (= 1) and pairs were not present in the ADR databases as nonpositive (= 0). To		ML models showed better performance for ADR signal detection compared to previously proposed algorithms, suggesting that they can be useful tools for use in uncovering the possibility ofadverse drug event associations for pharmacovigilance	Academia/Research	ADE detection	Signal detection	EHRs	SIDER;_x000D_ EU-ADR Reference Set;_x000D_ Proprietary closed data sources (e.g. specific hospital EHR)	OMOP-CDM					STITCH; MedDRA; RxNorm	Korea		Included	No	Non Symbolic AI	Classification	Random Forest;_x000D_ Support Vector Machine;_x000D_ Αrtificial neural network				Feature Engineering			Sensitivity; Specificity; Positive predictive value (PPV); Negative predictive value (NPV); F1-score; AUC; ROC	Yes	No
42	26958278	Zhao J and Henriksson A and Kvist M and Asker L and Boström H	Handling Temporality of Clinical Events for Drug Safety Surveillance.	AMIA ... Annual Symposium proceedings. AMIA Symposium	2015	the scope is set to detecting ADEs that should be reported in EHRs by employing machine learning methods to learn patterns using clinical events, and hence the essence of the problem is how to model the events that occurred at different time points in the patient history.	• Bag of Events (BE) This strategy counts the number of occurrences of event x within D days. • Bag of Binned Events (BBE) This strategy counts the number of occurrences of event x in each day within D and represents x as x1,x2, ..., xD. The value of the corresponding feature here is n1,n2, ..., nD. • Bag of Weighted Events (BWE) This strategy assigns different weights to event x that occurred at…			Academia/Research	ADE detection	Signal detection	EHRs	Stockholm EPR Corpus	Custom		Secondary sideroblastic anemia due to drugs and toxins;_x000D_ Drug-induced dystonia;_x000D_ Drug-induced polyneuropathy;_x000D_ Hypotension due to drugs;_x000D_ Generalized skin eruption due to drugs and medicaments;_x000D_ Localized skin eruption due to drugs and medicaments;_x000D_ Maternal care for (suspected) damage to fetus by drugs;_x000D_ anaphylactic shock, unspecifie;_x000D_ angioneurot…			ATC;_x000D_ ICD-9/ICD-10	Sweden		Included	No	Non Symbolic AI	Classification	Random Forest				Feature Engineering			Accuracy; AUC; ROC; Precision; Recall; F1-score	Yes	No
43	28287993	Mortazavi BJ and Desai N and Zhang J and Coppi A and Warner F and Krumholz HM and Negahban S	Prediction of Adverse Events in Patients Undergoing Major Cardiovascular Procedures.	IEEE journal of biomedical and health informatics	2017	No drugs in the study				Industry;_x000D_ Academia/Research											United States		Not included										No ADR
44	33104987	Wintzell V and Svanström H and Melbye M and Ludvigsson JF and Pasternak B and Kulldorff M	Data Mining for Adverse Events of Tumor Necrosis Factor-Alpha Inhibitors in Pediatric Patients: Tree-Based Scan Statistic Analyses of Danish Nationwide Health Data.	Clinical drug investigation	2020	The aim of this data-mining study was to screen for new signals of adverse events of TNF-α inhibitors in pediatric patients with inflammatory bowel disease (IBD) or juvenile idiopathic arthritis (JIA), applying newly developed methods for adverse events data mining on nationwide Danish health registers.	Statistical analysis			Academia/Research	ADE detection	Signal detection	EHRs								New Zealand		Not included										No AI
45	25160375	Botsis T and Scott J and Goud R and Toman P and Sutherland A and Ball R	Novel algorithms for improved pattern recognition using the US FDA Adverse Event Network Analyzer.	Studies in health technology and informatics	2014	No AI and EHR				Academia/Research											Netherlands		Not included										No AI
46	24955289	Page D and Costa VS and Natarajan S and Barnard A and Peissig P and Caldwell M	Identifying Adverse Drug Events by Relational Learning.	Proceedings of the ... AAAI Conference on Artificial Intelligence. AAAI Conference on Artificial Intelligence	2012	This paper presents a machine learning approach to studying an important, real- world, high-impact task—identifying ADEs—for which data sets are available through the Observational Medical Outcomes Partnership .	An association rule mining approach with Markov models			Academia/Research											United States		Not included										No AI
47	27459993	Zhao J and Henriksson A	Learning temporal weights of clinical events using variable importance.	BMC medical informatics and decision making	2016	This study aims to enable learning weights locally for each clinical event at each time point and evaluate their impact on the performance of predictive models for ADE detection in EHRs.	For each patient, a health record of 90 days before the target ADE is analyzed. Two weighted approaches were tested: • Weighted Aggregation – corresponding weights are applied to the value of each event from different time windows and then the weighted values of the same event are aggregated. • Weighted Sampling – weights are used as probabilities with which features are sampled to be considered …			Academia/Research	ADE detection	Signal detection	EHRs	Stockholm EPR Corpus	Custom		Drug-induced aplastic anaemia Drug-induced secondary sideroblastic anaemia Secondary thrombocytopenia Drug-induced adrenocortical insufficiency Drug-induced polyneuropathy Drug-induced hypotension Drug-induced generalized skin eruption Drug-induced localized skin eruption Drug-induced osteoporosis with pathological fracture Drug-induced osteoporosis Maternal care for damage to fetus by drugs Drug…			ICD-9/ICD-10;_x000D_ ATC	Sweden		Included	No	Non Symbolic AI	Classification	Random Forest				Feature Engineering			Accuracy; AUC; ROC	Yes	No
48	24242213	A Wahab I and Pratt NL and Kalisch LM and Roughead EE	Comparing time to adverse drug reaction signals in a spontaneous reporting database and a claims database: a case study of rofecoxib-induced myocardial infarction and rosiglitazone-induced heart failure signals in Australia.	Drug safety	2014	This study aims to compare the timeliness of SSA and spontaneous reporting systems, hence outcome events need to be consistent between the two methods.	No AI			Academia/Research							Maternal				New Zealand		Not included										No AI
49	31445868	Van de Meulebroucke C and Beckers J and Corten K	What Can We Expect Following Anterior Total Hip Arthroplasty on a Regular Operating Table? A Validation Study of an Artificial Intelligence Algorithm to Monitor Adverse Events in a High-Volume, Nonacademic Setting.	The Journal of arthroplasty	2019	The primary goal of this study is to develop and train an auto- mated search algorithm for extracting key clinical concepts from unstructured data in outpatient, hospitalization, and surgery re- ports from a high-volume, nonacademic center. The secondary goal was to evaluate and compare the accuracy of complication detec- tion and extraction to the gold standard of “manual extraction.”	No drug			Academia/Research											United States		Not included										No AI
50	23920992	Lin WY and Du JW	Towards on-line ADR detection: an innovative data cube-based approach.	Studies in health technology and informatics	2013	No AI				Academia/Research											Netherlands		Not included										No AI
51	31390471	Segal G and Segev A and Brom A and Lifshitz Y and Wasserstrum Y and Zimlichman E	Reducing drug prescription errors and adverse drug events by application of a probabilistic, machine-learning based clinical decision support system in an inpatient setting.	Journal of the American Medical Informatics Association : JAMIA	2019	This prospective study evaluated the accuracy, validity, and clinical usefulness of medication error alerts generated by a novel system using outlier detection screening algorithms, used on top of a legacy standard system, in a real-life inpatient setting.				Academia/Research	ADE prevention	N/A	ePresctiption data	Proprietary closed data sources (e.g. specific hospital EHR)	Custom						Israel		Included	No	Non Symbolic AI	Classification								Non AI evaluation metrics	No	Yes	MedAware
52	35579813	Wong J and Prieto-Alhambra D and Rijnbeek PR and Desai RJ and Reps JM and Toh S	Applying Machine Learning in Distributed Data Networks for Pharmacoepidemiologic and Pharmacovigilance Studies: Opportunities, Challenges, and Considerations.	Drug safety	2022																New Zealand		Not included										Review
53	34039572	Sharma V and Kulkarni V and Eurich DT and Kumar L and Samanani S	Safe opioid prescribing: a prognostic machine learning approach to predicting 30-day risk after an opioid dispensation in Alberta, Canada.	BMJ open	2021	The objective of our study was to further develop and validate ML algorithms (beyond just DNN) to predict the 30- day risk of hospitalisation, emergency visit and mortality for a patient in Alberta, Canada at the time of an opioid dispensation using administrative data routinely avail- able to health departments and PMPs and evaluate them using the above referenced reporting guidelines.				Academia/Research;_x000D_ Industry	ADE detection	Signal detection	Dispensing records from pharmacies;_x000D_ EHRs	Proprietary closed data sources (e.g. specific hospital EHR)	Custom	Opioid				ICD-9/ICD-10;_x000D_ ATC	Canada		Not included	No	Non Symbolic AI	Classification	XGBoost	Logistic regression				SHapely Additive exPlanations ( SHAP )	No ADR		No	No	https://jamanetwork.com/journals/jamanetworkopen/article-abstract/2799944
54	24721977	Marella WM and Sparnon E and Finley E	Screening Electronic Health Record-Related Patient Safety Reports Using Machine Learning.	Journal of patient safety	2017	The objective of this study was to develop a semi- automated approach to screening cases that describe hazards associated with the electronic health record (EHR) from a mandatory, population- based patient safety reporting system.	Used several text mining techniques to the free text fields. The HIT-specific taxonomy developed by Magrabi et al. is selected to screen positive relevance cases with events.			Academia/Research;_x000D_ PV Monitoring	ADE reporting	N/A	EHRs	Proprietary closed data sources (e.g. specific hospital EHR)							United States of America		Not included	No	Non Symbolic AI	Classification	Naive Bayes;_x000D_ K nearest neighbour				Feature Engineering		NLP		Yes	No
55	23907716	An L and Ravindran PP and Renukunta S and Denduluri S	Co-medication of pravastatin and paroxetine-a categorical study.	Journal of clinical pharmacology	2013	Statistical analysis, no AI				Academia/Research											England		Not included										No AI
56	29949996	Zitnik M and Agrawal M and Leskovec J	Modeling polypharmacy side effects with graph convolutional networks.	Bioinformatics (Oxford, England)	2018	Our approach develops a new graph convo- lutional neural network for multirelational link prediction in multimodal networks.	No RWE		Decagon models particularly well polypharmacy side effects that have a strong molecular basis, while on predominantly non-molecular side effects, it achieves good per- formance because of effective sharing of model parameters across edge types.	Academia/Research;_x000D_ PV Monitoring											England		Not included										No RWD
57	34911402	Meid AD and Wirbka L and Groll A and Haefeli WE	Can Machine Learning from Real-World Data Support Drug Treatment Decisions? A Prediction Modeling Case for Direct Oral Anticoagulants.	Medical decision making : an international journal of the Society for Medical Decision Making	2022	Statistical analysis, no AI				Academia/Research											United States		Not included										No AI
58	34880410	Chen H and Lundberg SM and Erion G and Kim JH and Lee SI	Forecasting adverse surgical events using self-supervised transfer learning for physiological signals.	NPJ digital medicine	2021	Present a transferable embedding method (i.e., a method to transform time series signals into input features for predictive machine learning models) named PHASE (PHysiologicAl Signal Embeddings) that enables to more accurately forecast adverse surgical outcomes based on physiological signals.	PHASE (PHysiologicAl Signal Embeddings), trains deep embedding models on physiological signals to better forecast and facilitate prevention of potentially millions of adverse surgical outcomes.		PHASE stands to benefit practitioners in two ways: (1) offloading mental burden from practitioners who are not trained to forecast adverse events and (2) a higher detection rate than that of practicing anesthesiologists (who were outperformed by the previous state of the art).	Industry;_x000D_ Academia/Research	ADE detection	Specific (class of) drug(s)	EHRs	Proprietary closed data sources (e.g. specific hospital EHR);_x000D_ MIMIC		Phenylephrine;_x000D_ Epinephrine	Hypoxemia;_x000D_ Hypocapnia;_x000D_ Hypotension;_x000D_ Hypertension	Surgical operation			United States of America		Not included	Yes	Non Symbolic AI	Classification	Αrtificial neural network					SHapely Additive exPlanations ( SHAP )	No ADR		No	No
59	28815128	Lee HJ and Jiang M and Wu Y and Shaffer CM and Cleator JH and Friedman EA and Lewis JP and Roden DM and Denny J and Xu H	A comparative study of different methods for automatic identification of clopidogrel-induced bleedings in electronic health records.	AMIA Joint Summits on Translational Science proceedings. AMIA Joint Summits on Translational Science	2017	Developed and compared different NLP methods for automatic identification of patients with ADEs from EHRs, using clopidogrel-induced bleeding as our use case.	NLP			Industry;_x000D_ Academia/Research;_x000D_ PV Monitoring							Hypoxemia				United States		Not included										NLP
60	33152055	Magnéli M and Unbeck M and Rogmark C and Sköldenberg O and Gordon M	Measuring adverse events following hip arthroplasty surgery using administrative data without relying on ICD-codes.	PloS one	2020	The aim of this study was to create a model for measuring AEs after hip arthroplasty using administrative data, such as length of stay and readmissions, with equal or better precision than an ICD-code based model.			An interesting finding is that the model with less variables performed better than when all variables were included. The variety ofdifferent AEs is wide; however, they seem to only affect only a few variables found in administrative data.	Academia/Research	ADE detection	Specific (class of) disease	EHRs	Proprietary closed data sources (e.g. specific hospital EHR)				hip arthroplasty surgery		ICD-9/ICD-10	Sweden		Not included	No	Non Symbolic AI	Classification	Random Forest;_x000D_ Support Vector Machine;_x000D_ Αrtificial neural network	Logistic regression					No ADR		No	No
61	35372840	Hartley C	Toward personalized medicine for pharmacological interventions in neonates using vital signs.	Paediatric & neonatal pain	2021	Review article				Academia/Research											United States		Not included										Review
62	28993650	Boland MR and Polubriaginof F and Tatonetti NP	Development of A Machine Learning Algorithm to Classify Drugs Of Unknown Fetal Effect.	Scientific reports	2017	This study aims to classify these drugs into harmful and safe categories using knowledge gained from chemoinformatics (i.e., pharmacological similarity with drugs of known fetal effect) and empirical data (i.e., derived from Electronic Health Records). Our	This study aims to classify these drugs into harmful and safe categories using knowledge gained from chemoinformatics (i.e., pharmacological similarity with drugs of known fetal effect) and empirical data (i.e., derived from Electronic Health Records). Our			Academia/Research;_x000D_ Healthcare	ADE information collection	Specific (class of) drug(s)	EHRs;_x000D_ Drug information databases	OMIM; DisGeNet; Proprietary closed data sources (e.g. specific hospital EHR)	Custom		Unknown Fetal Effect	Pregnancy	Knowledge extraction	OMIM;_x000D_ ICD-9/ICD-10;_x000D_ ATC	United States of America		Included	No	Non Symbolic AI	Classification	Random Forest							Mean Decrease in Accuracy (MDA)	No	No
63	33875163	Wang Z and Poon J and Wang S and Sun S and Poon S	A novel method for clinical risk prediction with low-quality data.	Artificial intelligence in medicine	2021	This study proposes a new method, named AMI-Net3, that aims at clinical risk prediction on low-quality real-world data.	A novel multi-instance neural network (MINN) is performed as the underlying architecture to deal with redundant and highly correlated features, incorporating the attention mechanism to indicate informative features and their relations and provide empirical evidence in clinical. Focal loss is used to resolve extreme class imbalance, which is originally designed in object detection tasks to reduce …		AMI-Net3 significantly outperforms other competitive baseline models on three medical data sets from real-world settings. Moreover, it provides a new framework or a paradigm that can involve different deep learning techniques from other communities, such as computer vision (CV) and NLP, to address medical studies’ challenges in real-world clinical risk prediction applications, such as mortality p…	Academia/Research;_x000D_ Industry	ADE detection	N/A	EHRs	Proprietary closed data sources (e.g. specific hospital EHR)	Custom		Adverse drug reaction of risperidone (ADR);_x000D_ Schizophrenia relapse (SR);_x000D_ Invasive fungi infection (IFI)				United States of America;_x000D_ China;_x000D_ Australia		Included	No	Non Symbolic AI	Classification	Αrtificial neural network							AUC; F1-score	No	No
64	32066619	Hernandez-Boussard T and Blayney DW and Brooks JD	Leveraging Digital Data to Inform and Improve Quality Cancer Care.	Cancer epidemiology, biomarkers & prevention : a publication of the American Association for Cancer Research, cosponsored by the American Society of Preventive Oncology	2020	This work demonstrates new ways to use the EHRs and technology to advance epidemiologic studies and benefit oncologic care.	NLP study			Academia/Research											United States		Not included										NLP
65	34792740	Li C and Chen L and Chou C and Ngorsuraches S and Qian J	Using Machine Learning Approaches to Predict Short-Term Risk of Cardiotoxicity Among Patients with Colorectal Cancer After Starting Fluoropyrimidine-Based Chemotherapy.	Cardiovascular toxicology	2022	This study employed a series of machine learning approaches to demonstrate the feasibility of predicting a 30-day risk of cardiotoxicity among CRC patients using the SEER-Medicare data and compared the pre- diction performance of different machine learning models and identified the significant risk factors contributing most to the model prediction performance.				Academia/Research;_x000D_ Healthcare	ADE assessment	Specific (class of) disease ;_x000D_ Specific adverse effect	EHRs;SRSs	SEER-Medicare	Custom	Fluoropyrimidine‑Based Chemotherapy	Cardiotoxicity	Colorectal Cancer		ICD-9/ICD-10	United States of America;_x000D_ Taiwan		Included	No	Non Symbolic AI	Classification	XGBoost;_x000D_ Random Forest	Logistic regression						AUC; F1-score; Precision	No	No
66	33352870	Jin S and Kostka K and Posada JD and Kim Y and Seo SI and Lee DY and Shah NH and Roh S and Lim YH and Chae SG and Jin U and Son SJ and Reich C and Rijnbeek PR and Park RW and You SC	Prediction of Major Depressive Disorder Following Beta-Blocker Therapy in Patients with Cardiovascular Diseases.	Journal of personalized medicine	2020	This study aimed to develop a robust prediction model that stratifies patients at risk of incident major depressive disorder (MDD) after using beta-blockers for cardiovascular disease (CVD) based on the standardized framework.				Academia/Research;_x000D_ Healthcare;_x000D_ Industry	ADE detection	Specific (class of) disease ;_x000D_ Specific (class of) drug(s);_x000D_ Specific adverse effect	EHRs; Claims databases	Proprietary closed data sources (e.g. specific hospital EHR)	OMOP-CDM	Beta-Blocker Therapy	Major Depressive Disorder	Cardiovascular Diseases		OMOP Vocabulary	Korea;_x000D_ United States of America;_x000D_ Netherlands		Included	No	Non Symbolic AI	Regression		Logistic regression						AUC; ROC	No	No
67	28263937	Hansen PW and Clemmensen L and Sehested TS and Fosbøl EL and Torp-Pedersen C and Køber L and Gislason GH and Andersson C	Identifying Drug-Drug Interactions by Data Mining: A Pilot Study of Warfarin-Associated Drug Interactions.	Circulation. Cardiovascular quality and outcomes	2016	The idea is to build a prediction model and subsequently identify important variables. To verify that the machine-learning model captures important and true trends, the ability to predict new and unseen data is tested.	The general idea of this study was to locate the most important drug groups by random forest using a training set. Logistic regression then tested these drug groups in the lower dimensional space using another part of the data set.		At this system nonobvious interactions may be easier discovered because of the hypothesis-free approach, and some interactions may be discovered at an earlier stage.	Academia/Research;_x000D_ Healthcare	ADE detection	Drug interactions	Patient registries; ePrescription data; EHRs	Danish National Patient Registry; Proprietary closed data sources (e.g. specific hospital EHR)	Custom	Warfarin	Prothrombin time			ATC;_x000D_ ICD-9/ICD-10	Denmark		Included	No	Non Symbolic AI	Classification	Random Forest	Logistic regression						AUC	No	No
68	34860677	Mosa ASM and Rana MKZ and Islam H and Hossain AKMM and Yoo I	A Smartphone-Based Decision Support Tool for Predicting Patients at Risk of Chemotherapy-Induced Nausea and Vomiting: Retrospective Study on App Development Using Decision Tree Induction.	JMIR mHealth and uHealth	2021	This study compared the performances of different data mining models for predicting the risk of Chemotherapy-induced nausea and vomiting (CINV) among the patients and developed a smartphone app for clinical decision support to recommend the risk of CINV at the point of care.			This app will help identify patients at risk of CINV based on patient-related risk factors. Having this knowledge of the patients before the prescription of antiemetics can help design a better treatment plan, leading to better CINV management.	Academia/Research;_x000D_ Healthcare	ADE prevention	Specific (class of) disease ;_x000D_ Specific adverse effect	EHRs	Proprietary closed data sources (e.g. specific hospital EHR)	Custom	Chemotherapy	Vomiting;_x000D_ Nausea	Cancer			United States of America;_x000D_ Bangladesh		Included	No	Non Symbolic AI	Classification	Support Vector Machine;_x000D_ Naive Bayes;_x000D_ Decision tree;_x000D_ Αrtificial neural network	Logistic regression						Accuracy; Sensitivity; Specificity	No	No
69	29881747	Ehlers AP and Roy SB and Khor S and Mandagani P and Maria M and Alfonso-Cristancho R and Flum DR	Improved Risk Prediction Following Surgery Using Machine Learning Algorithms.	EGEMS (Washington, DC)	2017	No Adverse Drug Reactions in the study				Academia/Research											England		Not included										No ADR
70	34019087	Herrin J and Abraham NS and Yao X and Noseworthy PA and Inselman J and Shah ND and Ngufor C	Comparative Effectiveness of Machine Learning Approaches for Predicting Gastrointestinal Bleeds in Patients Receiving Antithrombotic Treatment.	JAMA network open	2021	To compare the performance of 3 machine learning approaches with the commonly used HAS-BLED (hypertension, abnormal kidney and liver function, stroke, bleeding, labile international normalized ratio, older age, and drug or alcohol use) risk score in predicting antithrombotic- related GIB.				Academia/Research;_x000D_ Industry	ADE detection	Specific adverse effect;_x000D_ Specific (class of) drug(s)	Dispensing records from pharmacies	Proprietary closed data sources (e.g. specific hospital EHR)	Custom	Oral anticoagulant;_x000D_ Thienopyridine antiplatelet agents	Gastrointestinal Bleeds	Atrial fibrillation;_x000D_ Ischemic heart disease;_x000D_ Venous thromboembolism		ICD-9/ICD-10	United States of America;_x000D_ United Kingdom		Included	No	Non Symbolic AI	Classification	XGBoost;_x000D_ Random Survival Forest	regularized Cox regression						AUC; Sensitivity; Specificity; Positive predictive value (PPV); Negative predictive value (NPV)	No	No
71	36483548	Wang MG and Wu SQ and Zhang MM and He JQ	Urine metabolomics and microbiome analyses reveal the mechanism of anti-tuberculosis drug-induced liver injury, as assessed for causality using the updated RUCAM: A prospective study.	Frontiers in immunology	2022	No RWE data in this study				Academia/Research;_x000D_ Healthcare											Switzerland		Not included										No RWD
72	27390221	Chen H and Hu L and Li H and Hong G and Zhang T and Ma J and Lu Z	An Effective Machine Learning Approach for Prognosis of Paraquat Poisoning Patients Using Blood Routine Indexes Huiling	Basic & clinical pharmacology & toxicology	2017	This study explored the use of blood routine indexes to identify the degree of PQ toxicity and/or diagnose PQ poisoning in patients via machine learning approach.				Academia/Research;_x000D_ Healthcare	ADE detection	Specific (class of) drug(s);_x000D_ Specific adverse effect	EHRs	Proprietary closed data sources (e.g. specific hospital EHR)	Custom		Paraquat Poisoning				China		Not included	No	Non Symbolic AI	Classification	Support Vector Machine						No ADR		No	No
73	35465016	Ren W and Li D and Wang J and Zhang J and Fu Z and Yao Y	Prediction and Evaluation of Machine Learning Algorithm for Prediction of Blood Transfusion during Cesarean Section and Analysis of Risk Factors of Hypothermia during Anesthesia Recovery.	Computational and mathematical methods in medicine	2022	This article has been Retracted				Academia/Research											United States		Not included										Retracted
74	34556682	Falsetti L and Rucco M and Proietti M and Viticchi G and Zaccone V and Scarponi M and Giovenali L and Moroncini G and Nitti C and Salvi A	Risk prediction of clinical adverse outcomes with machine learning in a cohort of critically ill patients with atrial fibrillation.	Scientific reports	2021	The main objective of this work is to train newer ML-based prediction models to predict the main Atrial fibrillation (AF)- related outcomes in the critically ill patient: specifically, we present a data-driven experiment to predict thera- peutic failure (defined as in-hospital death or ICU transfer), stroke/TIA and MB in critically ill patients affected by pre-existent AF.	The study does not search for adverse drug reaction but generally for risk factors.			Academia/Research											England		Not included										No ADR
75	33416883	Mathioudakis NN and Abusamaan MS and Shakarchi AF and Sokolinsky S and Fayzullin S and McGready J and Zilbermint M and Saria S and Golden SH	Development and Validation of a Machine Learning Model to Predict Near-Term Risk of Iatrogenic Hypoglycemia in Hospitalized Patients.	JAMA network open	2021	To predict the risk of iatrogenic hypoglycemia within 24 hours after each blood glucose (BG) measurement during hospitalization using a machine learning model.	No Adverse Drug Reaction			Academia/Research;_x000D_ Industry;_x000D_ PV Monitoring											United States		Not included										No ADR
76	30901048	Lo-Ciganic WH and Huang JL and Zhang HH and Weiss JC and Wu Y and Kwoh CK and Donohue JM and Cochran G and Gordon AJ and Malone DC and Kuza CC and Gellad WF	Evaluation of Machine-Learning Algorithms for Predicting Opioid Overdose Risk Among Medicare Beneficiaries With Opioid Prescriptions.	JAMA network open	2019	The objective of this study was to develop and validate a machine-learning algorithm to predict opioid overdose among Medicare beneficiaries with at least 1 opioid prescription.	Is overdose part of our study			Industry;_x000D_ Academia/Research											United States		Not included										Overdose study
77	36417684	Pichardo D and Michael R and Mercer M and Korina N and Onukwugha E	Utility of a Clinically Guided Data-Driven Approach for Predicting Breast Cancer Complications: An Application Using a Population-Based Claims Data Set.	JCO clinical cancer informatics	2022	The study objective is to determine the performance of a clinically guided, data-driven model to predict short-term disease- or treatment-related AEs using claims data.			Knowing exactly who is at higher risk of AEs at each point in time, insurance companies can improve the rollout of outpatient programs designed to support individuals after treatment initiation.	Academia/Research;_x000D_ Industry	ADE detection	Specific (class of) disease	Dispensing records from pharmacies;_x000D_ Administrative Claims data	Proprietary closed data sources (e.g. specific hospital EHR)	Custom	Chemotherapy;_x000D_ Hormonal therapy;_x000D_ Radiation therapy;_x000D_ Surgery		Breast Cancer		ICD-9/ICD-10	United States of America		Included	No	Non Symbolic AI	Classification	Random Forest;_x000D_ Gradient boost	Least Absolute Shrinkage and Selection Operator (LASSO)						ROC; AUC; Sensitivity; Specificity; Positive predictive value (PPV); Negative predictive value (NPV); F1-score; Matthews Correlation Coefficien (MCC)	No	No
78	33688834	Nestsiarovich A and Kumar P and Lauve NR and Hurwitz NG and Mazurie AJ and Cannon DC and Zhu Y and Nelson SJ and Crisanti AS and Kerner B and Tohen M and Perkins DJ and Lambert CG	Using Machine Learning Imputed Outcomes to Assess Drug-Dependent Risk of Self-Harm in Patients with Bipolar Disorder: A Comparative Effectiveness Study.	JMIR mental health	2021	The aim of this study was to compare all commonly used BD pharmacotherapies, as well as psychotherapy for the risk of self-harm, in a large population of commercially insured individuals, using self-harm imputation to overcome the known limitations of this outcome being underrecorded within US electronic health care records.	Machine learning only used in the imputation of the data and not in the adverse outcome prediction			Healthcare											Canada		Not included										No AI
79	34168201	Inoguchi T and Nohara Y and Nojiri C and Nakashima N	Association of serum bilirubin levels with risk of cancer development and total death.	Scientific reports	2021	This study examined the predictive value of baseline bilirubin levels for the development of various types of cancer (lung, colon, breast, prostate, and cervical) and total death in a hospital-based data-driven large-scale cohort study using both a gradient boosting decision tree (GBDT) model, which is a machine learning algorithm18, and conventional Cox proportional hazard regression models.	No adverse drug reactions			Academia/Research	ADE detection	Specific (class of) disease ;_x000D_ Specific (class of) drug(s)	EHRs								England		Not included	No	Non Symbolic AI	Classification	XGBoost					SHapely Additive exPlanations ( SHAP )	No ADR
80	34706445	Puzhko S and Schuster T and Barnett TA and Renoux C and Munro K and Barber D and Bartlett G	Difference in patterns of prescribing antidepressants known for their weight-modulating and cardiovascular side effects for patients with obesity compared to patients with normal weight.	Journal of affective disorders	2021	This study used national primary care data to evaluate whether prescribing of antidepressants (AD) differs by patient weight category, when weight is measured and documented before the first AD prescription.It focused on ADs known for their weight-modulating (weight gain or weight loss) and cardiovascular (changes in heart rate, coronary heart disease, arrythmia, myocardial infarction)	The importance of the variable “weight category” among other po- tential predictors of prescribing AD type was evaluated using a machine learning approach, random forest (RF)			Academia/Research;_x000D_ Healthcare	ADE information collection	Specific (class of) disease ;_x000D_ Specific (class of) drug(s);_x000D_ Specific adverse effect	EHRs	Canadian Primary Care Sentinel Surveillance Network (CPCSSN)	Custom	Amitriptyline;_x000D_ Citalopram;_x000D_ Escitalopram;_x000D_ Fluoxetine;_x000D_ Paroxetine;_x000D_ Mirtazapine;_x000D_ Bupropion	Arrhythmia;_x000D_ Weight changes	Antidepressants		ATC	United States of America;_x000D_ Canada		Included	No	Non Symbolic AI	Classification	Random Forest							Mean Decrease in Accuracy (MDA)	No	No
81	29854233	Souissi SB and Abed M and Elhiki L and Fortemps P and Pirlot M	Reducing the Toxicity Risk in Antibiotic Prescriptions by Combining Ontologies with a Multiple Criteria Decision Model.	AMIA ... Annual Symposium proceedings. AMIA Symposium	2017	Objective in this work is to build a model for a clinical DSS that links knowledge structures for assessing the antibiotic prescription risk.	The proposed method integrates Multiple Criteria Decision Aiding (MCDA) with ontologies in order to provide to physicians sorted list of antibiotics assessed according to their toxicity risk for a given patient with an infection disease.		The model sorts antibiotics in three categories: R (“recommended”), P (“possible”) and TBA (“to be avoided”) based on a small number of general rules. It is able to take into account a patient’s specific clinical criteria as well as generalize to new cases when – for example – a new antibiotic is added to the knowledge base.	Academia/Research	ADE prevention	Specific (class of) drug(s);_x000D_ Specific adverse effect	Drug information databases		Custom	Antibiotics	Toxicity risk		Knowledge representation		Belgium;_x000D_ France	RDF	Included	No	Symbolic AI									Ontology	No	Yes
82	30526590	Zhou S and Kang H and Yao B and Gong Y	An automated pipeline for analyzing medication event reports in clinical settings.	BMC medical informatics and decision making	2018	An automated pipeline is proposed to help clinicians deal with the accumulated reports, extract valuable information and generate feedback from the reports. Thus,	NLP			Academia/Research											England		Not included										NLP
83	28830518	Personeni G and Bresso E and Devignes MD and Dumontier M and Smaïl-Tabbone M and Coulet A	Discovering associations between adverse drug events using pattern structures and ontologies.	Journal of biomedical semantics	2017	The approach is proposed in this paper shows that it is possible to consider ADEs either at the invididual drug level or at the drug class level, both at the level of ADE representation and inside the data mining approach itself, which allows generalization with biomedical ontologies. In addition, we are also capable of detecting ADE associations involving different classes of drugs.				Academia/Research	ADE detection	Drug interactions	EHRs;_x000D_ SRSs; Drug Information Databases; ADE databases	FAERS;_x000D_ AEOLUS;_x000D_ SIDER; Proprietary closed data sources (e.g. specific hospital EHR)	Custom				Knowledge extraction	ICD-9/ICD-10;_x000D_ Rx-Norm;_x000D_ SIDER;_x000D_ ATC;_x000D_ SNOMED-CT	United States of America; France; Netherlands	RDF	Included	No	Symbolic AI;_x000D_ Non Symbolic AI	Association Rule Learning								Support	No	No
84	33241727	Zhou Y and Hou Y and Hussain M and Brown SA and Budd T and Tang WHW and Abraham J and Xu B and Shah C and Moudgil R and Popovic Z and Cho L and Kanj M and Watson C and Griffin B and Chung MK and Kapadia S and Svensson L and Collier P and Cheng F	Machine Learning-Based Risk Assessment for Cancer Therapy-Related Cardiac Dysfunction in 4300 Longitudinal Oncology Patients.	Journal of the American Heart Association	2020	This study hypothesized that supervised ML models could accurately predict the risk for developing several cardiovascular outcomes in cancer patients.				Academia/Research	ADE prevention	Specific (class of) disease ;_x000D_ Specific (class of) drug(s);_x000D_ Specific adverse effect	EHRs	Proprietary closed data sources (e.g. specific hospital EHR)	Custom	Chemotherapy;_x000D_ Radiation;_x000D_ Chemotherapy and radiation;_x000D_ Anthracycline;_x000D_ Cyclophosphamide;_x000D_ Trastuzumab	Artial fibrillation;_x000D_ Coronary artery disease;_x000D_ Cancer therapy–related cardiac function;_x000D_ Cardiovascular disease;_x000D_ Heart failure;_x000D_ Myocardial infarction;_x000D_ Stroke	Cancer	Knowledge extraction	ICD-9/ICD-10	United States of America;_x000D_ United Kingdom		Included	Yes	Non Symbolic AI	Classification	K nearest neighbour ;_x000D_ Gradient boost;_x000D_ Support Vector Machine	Logistic regression						Specificity; Sensitivity; AUC; Precision; Recall	No	No
85	30866913	Kuo KM and Talley PC and Huang CH and Cheng LC	Predicting hospital-acquired pneumonia among schizophrenic patients: a machine learning approach.	BMC medical informatics and decision making	2019	Review article				Academia/Research											England		Not included										Review
86	34460406	Sharma P and Shamout FE and Abrol V and Clifton DA	Data Pre-Processing Using Neural Processes for Modeling Personalized Vital-Sign Time-Series Data.	IEEE journal of biomedical and health informatics	2022	No Adverse Drug Reactions in the study				Academia/Research											United States		Not included										No ADR
87	30700290	Yang T and Yang Y and Jia Y and Li X	Dynamic prediction of hospital admission with medical claim data.	BMC medical informatics and decision making	2019	No Adverse Drug Reactions in the study				Academia/Research;_x000D_ Healthcare											England		Not included										No ADR
88	37301967	Goyal J and Ng DQ and Zhang K and Chan A and Lee J and Zheng K and Hurley-Kim K and Nguyen L and He L and Nguyen M and McBane S and Li W and Cadiz CL	Using machine learning to develop a clinical prediction model for SSRI-associated bleeding: a feasibility study.	BMC medical informatics and decision making	2023	Use machine learning (ML) techniques to account for complex relationships in the prediction of SSRI-associated bleeding events and leverage the large datasets collected by the All of Us (AoU) Research Program for model development and validation				Academia/Research	ADE detection	Specific (class of) drug(s);_x000D_ Specific adverse effect	EHRs	Proprietary closed data sources (e.g. specific hospital EHR)	OMOP-CDM	Selective serotonin reuptake inhibitors	Bleeding	Depressive and anxiety disorders			England		Included	No	Non Symbolic AI	Classification	XGBoost; Decision tree; Random Forest	Logistic regression						AUC; Sensitivity; Specificity; True Positive Rate; False Positive Rate	No	No
89	38083643	Wang Y and Ma J and Ma S and Wang J and Li J	Causal Evaluation of Post-Marketing Drugs for Drug-induced Liver Injury from Electronic Health Records.	Annual International Conference of the IEEE Engineering in Medicine and Biology Society.	2023	Development of a framework for causal evaluation of post-marketing drugs for DILI from large-scale EHR data.				Academia/Research;_x000D_ Healthcare;_x000D_ Industry	ADE detection	Specific (class of) drug(s);_x000D_ Specific adverse effect	EHRs	Proprietary closed data sources (e.g. specific hospital EHR)	OMOP-CDM		Drug-induced Liver Injury			LOINC	United States		Included	No	Non Symbolic AI	Causal Inference	Random Forest; Support Vector Machine	Logistic regression						Average Treatment Effect (ATE)	Yes	No
90	37503916	Hughes JH and Tong DMH and Burns V and Daly B and Razavi P and Boelens JJ and Goswami S and Keizer RJ	Clinical decision support for chemotherapy-induced neutropenia using a hybrid pharmacodynamic/machine learning model.	CPT: pharmacometrics & systems pharmacology	2023	Introduction of a hybrid model that integrates a pharmacokinetic/ pharmacodynamic (PKPD) model and an ML model based on a large, real-­word data (RWD) set for predict for chemotherapy-­induced neutropenia				Academia/Research;_x000D_ Industry	ADE detection	Specific (class of) disease ;_x000D_ Specific (class of) drug(s);_x000D_ Specific adverse effect	EHRs	Proprietary closed data sources (e.g. specific hospital EHR)	Custom	Chemotherapy	Neutropenia	Metastatic thoracic cancer (non-­small cell, small cell, or mesothelioma), metastatic breast cancer, or lymphoma (diffuse large B-­cell lymphoma or follicular lymphoma)			United States		Included	No	Non Symbolic AI	Classification	XGBoost							Accuracy; Precision; Recall; Root mean square error (RMSE); Mean percent error (MPE)	Yes	No
91	37591010	Sharma V and Joon T and Kulkarni V and Samanani S and Simpson SH and Voaklander D and Eurich D	Predicting 30-day risk from benzodiazepine/Z-drug dispensations in older adults using administrative data: A prognostic machine learning approach.	International journal of medical informatics	2023	The objective of this study is to predict the 30-day risk of an adverse event pursuant to a BZRA dispensation from a community pharmacy in adults over 65 years of age in Alberta using existing supervised ML methods trained on readily available, population level administrative data.				Academia/Research;_x000D_ Industry	ADE detection	Specific (class of) drug(s)	Dispensing records from pharmacies;_x000D_ Administrative Claims data	Proprietary closed data sources (e.g. specific hospital EHR)	Custom	benzodiazepine/Z-drug dispensations				ATC;_x000D_ ICD-9/ICD-10	Ireland		Included	No	Non Symbolic AI	Classification	XGBoost					SHapely Additive exPlanations ( SHAP )		AUC;ROC; Negative predictive value (NPV); Positive predictive values (PPV); Precision; Recall	Yes	No
92	37288110	Akimoto H and Hayakawa T and Nagashima T and Minagawa K and Takahashi Y and Asai S	Detection of potential drug-drug interactions for risk of acute kidney injury: a population-based case-control study using interpretable machine-learning models.	Frontiers in pharmacology	2023	The aim of the study was to investigate whether there is a combination of two drug classes that has combined effects on the increased risk of AKI, by mining electronic medical records using interpretable ML models.				Academia/Research	ADE assessment	Specific adverse effect	EHRs	Proprietary closed data sources (e.g. specific hospital EHR)	Custom		Acute Kidney Injury			ICD-9/ICD-10	Switzerland		Included	No	Non Symbolic AI	Classification	XGBoost; Support Vector Machine; Random Forest	Least Absolute Shrinkage and Selection Operator (LASSO)				SHapely Additive exPlanations ( SHAP )		ROC; AUC; Sensitivity; Specificity; Positive predictive value (PPV); Negative predictive value (NPV); F1-score	Yes	No
93	37128413	Zhang J and Kummerfield E and Hultman G and Drawz PE and Adam TJ and Simon G and Melton GB	Application of Causal Discovery Algorithms in Studying the Nephrotoxicity of Remdesivir Using Longitudinal Data from the EHR.	AMIA ... Annual Symposium proceedings. AMIA Symposium	2022	Using longitudinal EHR data including common blood test results and vital signs as well as diagnoses and demographics, the primary goal was to generate a multifactorial causal model of COVID-AKI along with RDV exposure, by applying a class of machine learning techniques known as causal discovery analysis.				Academia/Research	ADE assessment	Specific (class of) disease ;_x000D_ Specific (class of) drug(s);_x000D_ Specific adverse effect	EHRs	Proprietary closed data sources (e.g. specific hospital EHR)	Custom	Remdesivir	Acute Kidney Injury	COVID-19		ICD-9/ICD-10	United States		Included	No	Non Symbolic AI	Causal Discovery								Root mean square error of approximation (RMSEA); Tucker-Lewis index (TLI)	Yes	No

## Sheet: 3. FUTURE AI prescr
	Recommendations	Description
Fairness	Define sources of bias	At the design phase, the development team should identify possible types and sources of bias for their AI tool.2 These may include group attributes (e.g. sex, gender, age, ethnicity, socioeconomics, geography), the medical profiles of the individuals (e.g. with comorbidities or disability), as well as human biases during data labelling, data curation, or the selection of the input features.
Universality	Define clinical settings	At the design phase, the development team should specify the clinical settings in which the AI tool will be applied (e.g. primary healthcare centers, hospitals, home care, low vs. high-resource settings, one or multiple countries), and anticipate potential obstacles to universality (e.g. differences in clinical definitions, medical equipment or IT infrastructures across settings).
	Evaluate using external data	To assess generalizability, technical validation of the AI tools should be performed with external datasets that are distinct from those used for training. These may include reference or benchmarking datasets which are representative for the task in question (i.e. approximating the expected real-world variations). Except for AI tools intended for single centers, the clinical evaluation studies sh…
Traceability	Provide documentation (e.g. technical, clinical)	To increase transparency, traceability, and accountability, adequate documentation should be created and maintained for the AI tool, which may include (i) an AI information leaflet to inform citizens and healthcare professionals about the tool’s intended use, risks (e.g. biases) and instructions for use; (ii) a technical document to inform AI developers, health organizations and regulators about …
Usability	Define user requirements	The AI developers should engage clinical experts, end-users (e.g. patients, physicians) and other relevant stakeholders (e.g. data managers, administrators) from an early stage, to compile information on the AI tool’s intended use and end-user requirements (e.g. human-AI interfaces), as well as on human factors that may impact the usage of the AI tool (e.g. ergonomics, intuitiveness, experience, …
Robustness	Define sources of data variation	At the design phase, an inventory should be made of the application-specific sources of variation that may impact the AI tool’s robustness in the real world. These may include differences in equipment, technical fault of a machine, data heterogeneities during data acquisition or annotation, and/or adversarial attacks.
	Train with representative data	Clinicians, citizens and other stakeholders are more likely to trust the AI tool if it is trained on data that adequately represents the variations encountered in real-world clinical practice. Hence, the training datasets should be carefully selected, analyzed and enriched according to the sources of variation identified at the design phase (see Robustness 1).
	Evaluate & optimize robustness	Evaluation studies should be implemented to evaluate the AI tool’s robustness (including stress tests and repeatability tests), by considering all potential sources of variation (see Robustness 1), such as data-, equipment-, clinician-, patient- and center-related variations. Depending on the results, mitigation measures should be implemented to optimize the robustness of the AI model, such as re…
Explainability	Define explainability needs	At the design phase, it should be established if explainability is required for the AI tool. In this case, the specific requirements for explainability should be defined with representative experts and end-users, including (i) the goal of the explanations (e.g. global description of the model’s behaviour vs. local explanation of each AI decision), (ii) the most suitable approach for AI explainabi…
General	Engage inter-disciplinary stakeholders throughout the AI lifecycle
	Implement measures for data privacy and security
	Define adequate evaluation plan (e.g. datasets, metrics, reference methods)

## Sheet: 4. FUTURE AI eval
	Fairness	Universality		Traceability	Usability	Robustness			Explainability	General
Title	Define sources of bias	Define clinical settings	Evaluate using external data	Provide documentation (e.g. technical, clinical)	Define user requirements	Define sources of data variation	Train with representative data	Evaluate & optimize robustness	Define explainability needs	Engage inter-disciplinary stakeholders throughout the AI lifecycle	Implement measures for data privacy and security	Define adequate evaluation plan (e.g. datasets, metrics, reference methods)	% of creteria satisfction
Multi-Drug Featurization and Deep Learning Improve Patient-Specific Predictions of Adverse Events.	1	1	1	1	0	0	1	1	0	1	1	1	0.75
A classification framework for exploiting sparse multi-variate temporal features with application to adverse drug event detection in medical records.	1	1	1	1	0	1	1	1	0	1	0	1	0.75
Reducing drug prescription errors and adverse drug events by application of a probabilistic, machine-learning based clinical decision support system in an inpatient setting.	0	1	1	1	1	0	1	1	0	1	1	1	0.75
Explainable artificial intelligence for pharmacovigilance: What features are important when predicting adverse outcomes?	0	1	0	1	0	0	1	1	1	1	1	1	0.666667
Machine Learning Approach for Active Vaccine Safety Monitoring.	0	1	0	1	0	0	1	1	1	1	1	1	0.666667
ConvSCCS: convolutional self-controlled case series model for lagged adverse event detection.	1	1	0	1	0	1	1	1	0	1	0	1	0.666667
On kernel machine learning for propensity score estimation under complex confounding structures.	1	1	0	1	0	0	1	1	0	1	1	1	0.666667
Integrating machine learning with electronic health record data to facilitate detection of prolactin level and pharmacovigilance signals in olanzapine-treated patients.	0	1	0	1	0	0	1	1	1	1	1	1	0.666667
Machine learning model combining features from algorithms with different analytical methodologies to detect laboratory-event-related adverse drug reaction signals.	1	1	0	1	0	0	1	1	0	1	1	1	0.666667
Development of A Machine Learning Algorithm to Classify Drugs Of Unknown Fetal Effect.	1	1	0	1	0	0	1	1	0	1	1	1	0.666667
Prediction of Major Depressive Disorder Following Beta-Blocker Therapy in Patients with Cardiovascular Diseases.	0	1	1	1	0	0	1	1	0	1	1	1	0.666667
A Smartphone-Based Decision Support Tool for Predicting Patients at Risk of Chemotherapy-Induced Nausea and Vomiting: Retrospective Study on App Development Using Decision Tree Induction.	0	1	0	1	1	0	1	1	0	1	1	1	0.666667
Utility of a Clinically Guided Data-Driven Approach for Predicting Breast Cancer Complications: An Application Using a Population-Based Claims Data Set.	1	1	0	1	0	0	1	1	0	1	1	1	0.666667
Machine Learning-Based Risk Assessment for Cancer Therapy-Related Cardiac Dysfunction in 4300 Longitudinal Oncology Patients.	1	1	0	1	0	1	1	1	0	1	0	1	0.666667
Pharmacogenomics driven decision support prototype with machine learning: A framework for improving patient care.	0	1	0	1	0	0	1	1	1	1	0	1	0.583333
Development and Validation of a Machine Learning Model to Estimate Risk of Adverse Outcomes Within 30 Days of Opioid Dispensation.	0	1	0	1	0	0	1	1	0	1	1	1	0.583333
Machine learning liver-injuring drug interactions with non-steroidal anti-inflammatory drugs (NSAIDs) from a retrospective electronic health record (EHR) cohort.	1	1	0	1	0	0	1	1	0	1	0	1	0.583333
Electronic phenotyping of health outcomes of interest using a linked claims-electronic health record database: Findings from a machine learning pilot project.	0	1	0	1	0	0	1	1	0	1	1	1	0.583333
Handling Temporality of Clinical Events for Drug Safety Surveillance.	0	1	0	1	0	0	1	1	0	1	1	1	0.583333
A novel method for clinical risk prediction with low-quality data.	1	1	0	1	0	0	1	1	0	1	0	1	0.583333
Using Machine Learning Approaches to Predict Short-Term Risk of Cardiotoxicity Among Patients with Colorectal Cancer After Starting Fluoropyrimidine-Based Chemotherapy.	1	1	0	1	0	0	1	1	0	1	0	1	0.583333
Difference in patterns of prescribing antidepressants known for their weight-modulating and cardiovascular side effects for patients with obesity compared to patients with normal weight.	1	1	0	1	0	0	1	0	0	1	1	1	0.583333
Adverse Drug Reaction Discovery from Electronic Health Records with Deep Neural Networks.	1	1	0	1	0	0	1	1	0	0	0	1	0.5
Development of a prediction models for chemotherapy-induced adverse drug reactions: A retrospective observational study using electronic health records.	0	1	0	1	0	0	1	1	0	1	0	1	0.5
Identifying Drug-Drug Interactions by Data Mining: A Pilot Study of Warfarin-Associated Drug Interactions.	0	1	0	1	0	0	1	1	0	1	0	1	0.5
Comparative Effectiveness of Machine Learning Approaches for Predicting Gastrointestinal Bleeds in Patients Receiving Antithrombotic Treatment.	0	1	0	1	0	0	1	1	0	1	0	1	0.5
An interpretable boosting model to predict side effects of analgesics for osteoarthritis.	0	1	0	1	0	0	1	1	0	0	0	1	0.416667
Learning temporal weights of clinical events using variable importance.	0	1	0	1	0	0	1	1	0	0	0	1	0.416667
Reducing the Toxicity Risk in Antibiotic Prescriptions by Combining Ontologies with a Multiple Criteria Decision Model.	0	1	0	1	0	0	1	0	0	1	0	1	0.416667
Discovering associations between adverse drug events using pattern structures and ontologies.	0	1	0	1	0	0	1	0	0	1	0	1	0.416667
Using machine learning to develop a clinical prediction model for SSRI-associated bleeding: a feasibility study.	1	1	0	1	0	0	1	1	0	1	0	1	0.583333
Causal Evaluation of Post-Marketing Drugs for Drug-induced Liver Injury from Electronic Health Records.	1	1	0	1	0	0	1	1	0	1	0	1	0.583333
Clinical decision support for chemotherapy-induced neutropenia using a hybrid pharmacodynamic/machine learning model.	0	1	0	1	0	1	1	1	0	1	0	1	0.583333
Predicting 30-day risk from benzodiazepine/Z-drug dispensations in older adults using administrative data: A prognostic machine learning approach.	0	1	0	1	0	0	1	1	1	1	1	1	0.666667
Detection of potential drug-drug interactions for risk of acute kidney injury: a population-based case-control study using interpretable machine-learning models.	1	1	0	1	0	0	1	1	1	0	0	1	0.583333
Application of Causal Discovery Algorithms in Studying the Nephrotoxicity of Remdesivir Using Longitudinal Data from the EHR.	0	1	0	1	0	0	1	1	1	1	0	1	0.583333
Sum	16	36	4	36	2	4	36	33	7	32	16	36

## Sheet: 5. Risk of bias
	Data-Related Biases						Algorithm-Related Biases				Deployment and Interpretation Biases
	Selection Bias		Measurement Bias		Temporal Bias		Algorithmic Bias		Implicit Bias		Confounding Bias		Automation Bias
Title	Underrepresentation of certain demographic groups	Overrepresentation of adverse events from specific healthcare systems or regions	Inconsistent adverse event reporting practices	Variations in diagnostic criteria or coding practices for medical conditions	Changes in prescribing patterns or drug formulations over time	Seasonal variations in disease prevalence or reporting behaviors	Differential performance in adverse event detection across patient subgroups	Biased risk assessments for certain medications or populations	Overlooking potential drug interactions more common in specific ethnic groups	Underestimating the severity of side effects reported by certain demographics	Failing to consider comorbidities when assessing drug safety profiles	Not accounting for polypharmacy effects in adverse event analysis	Overlooking rare or unusual adverse events not flagged by AI systems	Reduced critical evaluation of AI-generated safety signals by human experts
Multi-Drug Featurization and Deep Learning Improve Patient-Specific Predictions of Adverse Events.	The article highlights that the FDA FAERS dataset may have selection bias as it primarily includes reports from patients who experienced adverse events, potentially underrepresenting certain demographic groups and leading to skewed predictions	The reliance on the FAERS dataset can lead to an overrepresentation of adverse events from specific healthcare systems or regions, as it does not capture data from patients who did not experience adverse events	The article suggests that variations in how adverse events are reported across different healthcare providers can introduce measurement bias, affecting the reliability of the data used for model training	?	The article implies that temporal factors, such as changes in prescribing patterns or drug formulations over time, are not adequately accounted for, which can affect the predictive accuracy of the models	?	The article notes that AI models built on FDA FAERS will overestimate the likelihood of a particular patient in the general population on a particular combination of medications having an adverse event without performing an additional calibration for how widely those particular medications are prescribed.		Implicit biases may result in overlooking potential drug interactions that are more common in specific ethnic groups, which can affect the model's predictions	x	The article discusses the importance of considering comorbidities and polypharmacy effects when assessing drug safety profiles, as failing to do so can lead to confounding bias in the analysis		x	x
Explainable artificial intelligence for pharmacovigilance: What features are important when predicting adverse outcomes?	The study utilized linked administrative datasets, which may not represent the entire population, particularly if certain demographic groups are underrepresented.		Variations in how adverse events are reported across different healthcare providers could lead to inconsistent data. If some providers report events more rigorously than others, this could skew the results	x	The study spans data from 1993 to 2009, which may not account for changes in prescribing patterns or drug formulations over time. This could affect the relevance of the findings to current practices.	?	x	x	?	?	The study may not fully account for confounding variables such as comorbidities or the effects of polypharmacy when assessing drug safety profiles.		x	x
Adverse Drug Reaction Discovery from Electronic Health Records with Deep Neural Networks.	The study utilizes a large-scale EHR dataset from Marshfield Clinic, which may not represent the entire population. This could lead to underrepresentation of certain demographic groups or overrepresentation of specific adverse events from that healthcare system, potentially skewing the results		x	x	x	x	x	x	x	x	a) EHR data are purely observational, and hence a good predictor of an event is not necessarily causal but may be the result of confounding; (b) confounding variables are often unmeasured, or “hidden”; and (c) ADRs in many cases can be caused by drug interactions or other complex nonlinear effects		x	x
Machine Learning Approach for Active Vaccine Safety Monitoring.	x	x	x	x	?	?	x	x	?	x	x	x	x	x
ConvSCCS: convolutional self-controlled case series model for lagged adverse event detection.	x	The study considers that patients are exposed to a molecule as soon as they purchase a drug containing this molecule. Once a patient has been exposed, she is considered as exposed until the end of her follow-up. There is a potential bias concerning drug exposures.	There are concerns regarding the consistency of adverse event reporting practices. The study notes that timestamps for drug exposure may be noisy, particularly for diabetic patients who continuously use hypoglycemic agents. This inconsistency can lead to systematic errors in measuring exposure duration and timing.	x	The study acknowledges that changes in treatment pathways for diabetic patients could introduce temporal bias.	x	x	x	Implicit bias in the ConvSCCS model may arise from the training data's lack of diversity. If the data does not adequately represent various ethnic groups, the model might overlook potential drug interactions that are more prevalent in these populations. This oversight can result in an underestimation of the severity of side effects reported by certain demographics. The model's reliance on histori…		?	?	?	The study highlights that while ConvSCCS improves performance in detecting ADRs, it is essential to maintain human oversight to ensure that no significant adverse events are overlooked due to the limitations of the automated system
On kernel machine learning for propensity score estimation under complex confounding structures.	?	?	x	x	?	x	x	x	?	?	The suty used only 13 features which can lead to fail consider other potential risk factors.		The study emphasizes the importance of considering complex confounding structures, which suggests that failing to include relevant variables could lead to an incomplete understanding of treatment effects.	x
An interpretable boosting model to predict side effects of analgesics for osteoarthritis.	The final sample included 4,350 participants, with only 371 having cardiovascular disease after using analgesics. This could lead to underrepresentation of certain demographic groups or overrepresentation of specific adverse events from the dataset used		x	x	?	?	x	x	?	?	x	x	x	x
Integrating machine learning with electronic health record data to facilitate detection of prolactin level and pharmacovigilance signals in olanzapine-treated patients.	x	x	x	x	?	?	Genetic associations of alterations in PRL in OLZ-treated patients may warrant further exploration.		x	x	The study mentioned that 473 features included in the study but does not mention why from the whole EHR only 473 patient characteristics are included. This can lead on missing of reisk factors like comorbitities or polypharmacy.		x	x
Pharmacogenomics driven decision support prototype with machine learning: A framework for improving patient care.	The study utilizes data from the Department of Veterans Affairs (VA), which serves a specific population of veterans. This could lead to underrepresentation of certain demographic groups not included in the VA system, potentially skewing the results and limiting generalizability to the broader population		x	x	?	?	x	x	x	x	x	No polypharmacy risk factors considered in the development of the prediction models	x	x
Development and Validation of a Machine Learning Model to Estimate Risk of Adverse Outcomes Within 30 Days of Opioid Dispensation.	Although a wide range of administrative databases are available in Alberta, few are readily available to professional regulatory agencies like the CPSA. Thus, the data sets used to train the ML model to those accessible by the CPSA. This could lead to underrepresentation of certain demographic groups or overrepresentation of specific healthcare systems, potentially skewing the model's applicabili…		?	?	x	x	x	x	x	x	x	x	x	x
Development of a prediction models for chemotherapy-induced adverse drug reactions: A retrospective observational study using electronic health records.	The study utilized EHR data from a specific tertiary teaching hospital, which may not represent the broader population of cancer patients.		x	x	x	x	x	x	x	x	x	x	x	x
Machine learning liver-injuring drug interactions with non-steroidal anti-inflammatory drugs (NSAIDs) from a retrospective electronic health record (EHR) cohort.	x	x	?	?	?	?	x	x	The study does not explicitly mention considerations for ethnic groups or demographics that may influence the interpretation of drug interactions. This oversight could lead to underestimating the severity of side effects in specific populations		The study highlights that factors such as comorbidities and other drug exposures may confound findings. The complexity of underlying causal relationships in EHR data was acknowledged, but adjusting for these confounding variables was not within the study's scope		x	x
A classification framework for exploiting sparse multi-variate temporal features with application to adverse drug event detection in medical records.	The study acknowledges that the negative set may contain a high proportion of undetected and unreported ADE cases, which could affect classification performance. This suggests a potential underrepresentation of certain ADEs in the dataset, leading to selection bias in the training data		x	x	?	?	x	x	?	?	x	x	The reliance on machine learning models for ADE detection may lead to automation bias, where rare or unusual adverse events are overlooked if they are not flagged by the AI systems. This could reduce critical evaluation of AI-generated safety signals by human experts
Electronic phenotyping of health outcomes of interest using a linked claims-electronic health record database: Findings from a machine learning pilot project.	x	x	Variations in diagnostic criteria or coding practices for rhabdomyolysis could introduce inconsistencies in how cases are identified. The reliance on structured EHR data for identifying the HOI may not capture all cases accurately, especially if there are differences in reporting practices across healthcare providers		?	?	The performance of different machine learning models varied significantly, which could indicate that certain models may perform better for specific patient subgroups. This differential performance could lead to biased risk assessments for certain medications or populations		x	x	x	x	x	x
Machine learning model combining features from algorithms with different analytical methodologies to detect laboratory-event-related adverse drug reaction signals.	The contexts do not explicitly mention demographic representation, but the reliance on EHR data suggests a potential for selection bias due to varying healthcare access across populations		x	x	x	x	x	x	?	?	x	x	x	x
Handling Temporality of Clinical Events for Drug Safety Surveillance.	x	x	x	x	The study discusses the importance of temporality in clinical events. However, it also notes that events are represented as a bag, which neglects the temporal relationships between events occurring on the same day. This could lead to inaccuracies in predicting ADEs, especially those that are not dose-dependent		x	x	?	?	The study highlights the challenge of distinguishing between patients with specific ADEs and those with similar diseases. This similarity can lead to confounding variables influencing both the predictor and outcome, complicating the assessment of drug safety profiles		x	x
Learning temporal weights of clinical events using variable importance.	x	x	x	x	x	x	x	x	x	x	x	x	x	x
Reducing drug prescription errors and adverse drug events by application of a probabilistic, machine-learning based clinical decision support system in an inpatient setting.	x	x	The accuracy and clinical validity of alerts were assessed by the department's staff, which could introduce variability in how alerts are interpreted and acted upon. Inconsistent practices in evaluating alerts may lead to systematic errors in measuring the effectiveness of the CDSS		x	x	x	x	x	x	?	?	x	x
Development of A Machine Learning Algorithm to Classify Drugs Of Unknown Fetal Effect.	x	x	x	x	?	?	Further study is needed to confirm drug predictions, especially for drugs that are predicted as safe to ensure that they are not harmful to the developing fetus. Some drugs may be predicted as harmful because they are prescribed during high-risk pregnancies, which are at increased risk of complications during delivery. High-risk pregnancies are known to be at a higher-risk of congenital anomalies		x	x	The study may not have fully accounted for confounding variables, such as comorbidities or polypharmacy effects, which could influence both the predictor (drug exposure) and the outcome (fetal anomalies or loss)		x	x
A novel method for clinical risk prediction with low-quality data.	x	x	x	x	?	?	In the SR data set, the number of BF is much larger than the number of CF. This may not allow for adequate learning of CF and reduce the sensitivity of predictive models.		?	?	x	x		x
Using Machine Learning Approaches to Predict Short-Term Risk of Cardiotoxicity Among Patients with Colorectal Cancer After Starting Fluoropyrimidine-Based Chemotherapy.	This study sample included a highly selected Medicare CRC population, so the generalizability of our findings to other non-Medicare populations should be made with caution.		There is no agreement for cardiotoxicity definition based on medical claims. In this study, we used a broad definition of cardiotoxicity, including most cardiovascular diseases, which might overestimate the prevalence of fluoropyrimidine-induced cardiotoxicity outcomes		?	?	The performance of the XGBoost model varied among different subgroups, such as age and pre-existing conditions. This suggests that the model may produce systematically different outputs for these groups, potentially leading to biased risk assessments for certain populations		?	The focus on specific predictors like pre-existing cardiac conditions and older age could imply an implicit bias towards these factors in the model's development	x	x	x	x
Prediction of Major Depressive Disorder Following Beta-Blocker Therapy in Patients with Cardiovascular Diseases.	x	x	x	x	The use of non-selective and lipophilic beta-blockers might decrease over time, although it was not evident in our development database.		Outcomes reflecting depression severity were not included in the model due to limitation of the datasets	This model predicted the onset of depression with only existing clinical data, unlike other studies that used variables that need to be newly measured or assessed	x	x	x	x	x	x
Identifying Drug-Drug Interactions by Data Mining: A Pilot Study of Warfarin-Associated Drug Interactions.	x	x	x	x	The study includes patients' information from 1995 to 2012 which is a sgnificant amount of time when changes in prescribing patterns or drug formulations over time, which could affect the relevance of the findings.		x	x	?	?	x	If 2 drugs often were prescribed together and one but not the other had an interaction, the noninteracting drug could wrongly be marked as interacting with warfarin.	x	x
A Smartphone-Based Decision Support Tool for Predicting Patients at Risk of Chemotherapy-Induced Nausea and Vomiting: Retrospective Study on App Development Using Decision Tree Induction.	The study acknowledges a lower representation of certain demographic groups, specifically Asians and Hispanics, in the data set.	x	Data were collected through retrospective record review, which can introduce inconsistencies in how data is measured or reported.	x	?	?	The research also shows that female patients with pregnancy-related nausea and vomiting have a higher risk of CINV. However, this information was missing from our data set. This information could considerably enhance the prediction results.		The design of the model may inadvertently overlook specific risk factors that are more prevalent in certain ethnic groups, leading to an underestimation of risks associated with those populations.		x	x	x	x
Comparative Effectiveness of Machine Learning Approaches for Predicting Gastrointestinal Bleeds in Patients Receiving Antithrombotic Treatment.	The study used data from the OptumLabs Data Warehouse, which primarily includes privately insured patients and Medicare Advantage enrollees. This may lead to underrepresentation of older patients and those who are uninsured or publicly insured, potentially limiting the generalizability of the findings to the broader population		x	x	?	?	x	x	?	?	x	x	x	x
Utility of a Clinically Guided Data-Driven Approach for Predicting Breast Cancer Complications: An Application Using a Population-Based Claims Data Set.	x	x	x	x	?	?	x	x	?	?	x	x	x	x
Difference in patterns of prescribing antidepressants known for their weight-modulating and cardiovascular side effects for patients with obesity compared to patients with normal weight.	Inclusion of patients whose weight group was established within 3 years before the first AD prescription.	x	There was a limitation in excluding patients for reasons other than depression as an indication for prescribing antidepressants. This could introduce inconsistencies in how data is collected and measured, potentially affecting the validity of the findings.	x	The study did not account for changes in prescribing patterns or drug formulations over time, which could influence the results. The data spans from 2000 to 2016, and variations in treatment guidelines or drug availability during this period may affect the outcomes.		x	x	For reasons that remain to be clarified, prescribers include patient’s weight group in their decision-making on prescribing AD type. The importance of weight category in predicting the type of AD prescribed to a patient, exceeding that of sex and comparable to that of age, is a novel finding and validates the importance of investigation into how obesity may be driving health care delivery.		Inclusion of pregnant patients, patients with cancer and those with eating disorders, all of which could have confounded our results although the size of the cohort would help to mitigate these relative rare confounders.	x	x	x
Reducing the Toxicity Risk in Antibiotic Prescriptions by Combining Ontologies with a Multiple Criteria Decision Model.	The dataset is free text and limited which can lead to underepresentation or overepresentation of adverse event or specific demographic groups.		The study relies on textual data from different practisionaers with differing standards for reporting side effects, this could skew the results and affect the assessment of antibiotic toxicity risks.	x	The study might not account for temporal factors, such as changes in prescribing patterns or drug formulations over time. If the data reflects a specific time period without considering how practices have evolved, it could lead to misleading conclusions about the safety and efficacy of antibiotics		As the dataset is limited and result of free text processing the produced model could be biased in specific cases or following the biases of prectitioners.		?	?	x	x	x	x
Discovering associations between adverse drug events using pattern structures and ontologies.	x	x	x	x	Considering only drug ingredients, whereas one ingredient may be prescribed in various forms (for instance, eye drops or tablets). Not considering the form of the drug may result in imprecise ADE definitions, as one phenotype may be caused by only some forms of the ingredient.	x	There is uncertainty as whether the extracted events are actually caused by the concerned drugs. The method for ADE detection is not as robust as disproportionality score algorithms		Filtered extracted ADEs using SIDER in order to retain only phe- notypes that are known as side effects of the drugs listed in that ADE.		x	x	x	x
Machine Learning-Based Risk Assessment for Cancer Therapy-Related Cardiac Dysfunction in 4300 Longitudinal Oncology Patients.	The study mentions the selections biases that can presented because of the limited number of patients as well as the use of only one hospital as a source from a specific region.		x	Although each ICD-9/10 diagnosis code was manually reviewed by a physician for accuracy, potential errors of ICD-9/10 codes may influence the performance of ML models.	x	x	It could introduce a large number of features and could potentially increase the risk of model overfitting. In addition, some of the classifica- tion methods we have evaluated had such capacity, but they did not outperform LR.		x	x	Not include feature interactions as additional features for the modeling using LR. Some risk factors are known to interact with others, such as sex and di- abetes mellitus.		x	x
Using machine learning to develop a clinical prediction model for SSRI-associated bleeding: a feasibility study.	Selection of participants and identification of ADEs is chal- lenging, as it is difficult to ascertain information necessary for thorough causality assessment. Poor qual- ity data collected from EHR sources designed for non- research methods, or missing data, may lead to selection bias and information bias.		x	x	x	x	x	x	x	x	Feature selection and clusters were determined a priori, which could have excluded important features identifiable with empirical methods, while the definition of clinically significant features requires optimization.		x	x
Causal Evaluation of Post-Marketing Drugs for Drug-induced Liver Injury from Electronic Health Records.	x	x	x	x	x	x	Some of the well-known drugs that can cause DILI were not estimated as positive signals because the prevalence of drug exposure was not large enough for causal estimation.		x	x	There are unobserved confounders in the real world, which may bias the results of causal inference. Second, some DILIs may be caused by the combination of different medications, whereas this study only evaluated the causal effects of single-ingredient medications.		x	x
Clinical decision support for chemotherapy-induced neutropenia using a hybrid pharmacodynamic/machine learning model.	To facilitate development of this technique, the treatment period considered was limited to only three cycles. Although these cycles correspond to a high proportion of neutropenia cases, patients typically remain on chemo- therapy far beyond three cycles. Future		x	x	x	x	The data set lacked drug concentrations, and so our PKPD model relied on PK parameters reported in the literature. These assumptions add uncertainty in the relationship between drug doses and ANC described by the PKPD model.		x	x	Although the model uses commonly available data, in some clinical scenarios, some quantities may be unknown. For some missing data, such as laboratory re- sults with minor impacts on model predictions, imputa- tion with typical values may be appropriate, and resulting uncertainty can be incorporated in prediction uncertainty		The more a clinician relies on the predictions and other information presented by CDS soft- ware and the less the clinician can verify the predictions, the more regulatory oversight required.
Predicting 30-day risk from benzodiazepine/Z-drug dispensations in older adults using administrative data: A prognostic machine learning approach.	ML model was developed using data from Alberta, Canada and may not be generaliz- able to other jurisdictions.		x	x	x	x	Lack of lab tests in the data can lead to the lower and biased performance of the model.		x	x	x	x	Although ML prediction may be prom- ising, health regulators may require additional sources of data before implementing ML prediction as a decision aid leading to interventions
Detection of potential drug-drug interactions for risk of acute kidney injury: a population-based case-control study using interpretable machine-learning models.	There is a possibility of sampling bias because this study was a case-control study design using non-randomized data.		x	Drug classes that were newly started within 1–7daysfromthe event date in the three hospitals were considered as suspected drug classes for AKI, but the drug classesmay have been previously prescribed by another medical institution.	The study includes patients' information from 2004 to 2021 which is a sgnificant amount of time when changes in prescribing patterns or drug formulations over time, which could affect the relevance of the findings.		x	x	x	x	This study controlled potential confounding factors that were available and measurable, but failed to adjust for non-observed risk factors.		x	x
Application of Causal Discovery Algorithms in Studying the Nephrotoxicity of Remdesivir Using Longitudinal Data from the EHR.	Study design of requiring a 4-day continuous course of RDV has dramatically decreased the cohort size, so that the findings may only reflect a sicker COVID population.		x	Billing codes were used to identify most of the conditions and the COVID cohort, which could be inaccurate and the datetime of billing codes did not necessarily capture the real time of occurrence of a condition	Some patients received longer RDV treatment, which might have an impact on the occurrence of AKI over the entire stay	x	x	x	x	x	x	x	x	x
